# Supplementary material for: Loss of RPGR disrupts motile cilia and causes primary ciliary dyskinesia by affecting F-actin dynamics
Source: J Clin Invest. 2026 Mar 31;136(10):e193367. doi: 10.1172/JCI193367 (PMC13178666; doi:10.1172/JCI193367)
Supplement: Supplemental table 1 [file jci-136-193367-s109.xlsx]

## Sheet: Supplementary table 1-1
RPGR #	Questionnaire no	EGR D#	Vito/Dell ID	fibroblast #	Main isoform	MolecularDiagnosis_MutationBlood	Effect	Nasal brushing?Y/N	Consent	Questionnaire	Assessment by Dr. Dell/ Dr. Wallace Wee	Pulmonary function test	gDNA (GRCh38) ChrX	ClinVar ID- most relevant classification	ACMG_classification	GnomAD v4	Revel [0-1]	SIFT [0-1]	MutScore [0-1]	PhiloP: conservation [-19.0, 11.0]	SpliceAI_Delta score (> 0.2 possible splice)	Pangolin Delta score (> 0.5 splice change)	Other splicing
1	C-4(XLRP)	4803	RP10	no	RPGR ORF15 (NM_001034853.1)	c.2236_2237delGA; p.(Glu746Argfs*23)	frameshift stop (Loss of function)	yes	Yes (In G Drive)	yes	yes	yes 2020	38286765_38286766del	438142- Pathogenic, LP (retinitis pigmentosa); PCD (Pathogenic-RCV001865637.5)	PM2; PP5 (score 3- Uncertain significance)	0.000004322/ 5 females	NA	NA	NA	NA	NA	NA
2	C-5(XLRP)	4865	RP11	60930	RPGR (NM_000328.3)*	c.901delT; p.(Ser301Leufs*9)	frameshift stop (Loss of function)	yes	Yes	yes	yes	yes 2018	38304670del	not reported	PVS1; PM2 (score 10 - Pathogenic)	not reported	NA	NA	NA	NA	NA	NA
3	C-6(XLRP)	4913	RP12	62799	RPGR ORF15 (NM_001034853.1)	c.2405_2406delAG;p.(Glu802Glyfs*32)	frameshift stop (Loss of function)	yes		yes	yes 2020	yes 2021	38286595_38286596del	91389 - Pathogenic, LP (RP) ; PCD (Pathogenic-RCV001854345.5)	PM2; PP5 (score 3- Uncertain significance)	0.000003605 / 3 females, 1 male	NA	NA	NA	NA	NA	NA
4	C-7(XLRP)	4914	RP13	no	RPGR ORF15 (NM_001034853.1)	c.1983_1995del13; p.(Glu661_Gly662delinsAsp)	frameshift stop (Loss of function)	yes		yes	Yes, Oct2020 ( Scheduled for Oct 6 2020; Asked if Oct 2nd works (21Sep2020); Said on 09 Sep 2020 that wednesdays are not possible but willing to come; Asked again sept 09 2020 to come on 30th sep 2020; Mar 2020 appt cancelled)	Yes Oct 2020	38287008_38287020del	1802346 - Likely pathogenic	PM2; PP5 (score 3- Uncertain significance)	not reported	NA	NA	NA	NA	NA	NA
5	C-6(XLRP)	4915	RP14	none	RPGR ORF15 (NM_001034853.1)	c.2730_2731delGG;p.(Glu911Glyfs*167)	frameshift stop (Loss of function)	yes		yes	Yes completed sep 30 2020 (Scheduled for 30Sep2020; Asked if Sep 30th works (21Sep2020); Mom said willing to come (called 10 Sep 2020) but better on tuesdays and end of sept and early october; Asked again sept 09 2020 to come after 15 sep 2020;no response following contact in Jan 2018)	Yes sep 2020
6	C-7(XLRP)	4916	RP15	none	RPGR ORF15 (NM_001034853.1)	c.2763_2764delGG; p.(Glu746Argfs*23)	frameshift stop (Loss of function)	yes		yes	No (no response following contact in Jan 2018, contacted sep 2017-no response)	No(no response following contact in Jan 2018)
5	C-8(XLRP)	4915	RP14		RPGR ORF15 (NM_001034853.1)	c.2730_2731delGG;p.(Glu911Glyfs*167)
6	C-9(XLRP)	4916	RP15		RPGR ORF15 (NM_001034853.1)	c.2763_2764delGG; p.(Glu746Argfs*23)
7	C-10(XLRP)	4917	RP16	no	RPGR ORF15 (NM_001034853.1)	c.2418_2425del:p.(Glu807Glyfs*25)	frameshift stop (Loss of function)	yes		yes	Patient preferred to return another day- VB to reschedule;Potentially on 16th nov 2020; No (No response: Asked again sept 09 2020 to come after 15 sep 2020; last seen 2017)	No	38286574_38286581del	not reported	PM2 (score 2- Uncertain significance)	not reported	NA	NA	NA	NA	NA	NA
9	C-13	4884	none	61386	RPGR (NM_000328.3)*	c.127G>A;p.(Gly43Arg) test splicing predicted fs (imcomplete - do not lose natural acceptor)	missense in a significat PLP** clustering, competing acceptor site	yes		yes	yes	yes	38323426C>T	98735 - Likely pathogenic (disease not reported, but it was submitted bt retinal international, so probably RP)	PM1; PM2, PP5 (Score 5: Uncertain significance)	not reported	Likely damaging (0.925)	deleterious (0.01)	Likely damaging (0.993)	higly conserved: 7.48	Donor Loss: 0.10 (low prob),	Splice Loss: 0.22 (low prob)	new aceptor at position 129 competing with natural aceptor (SSF =80.3 , higher than 70 significative; Max entropy = 5.78, higher than 0 meaningful)
10	C-14	4893	none	61905	RPGR (NM_000328.3)*	c.934G>T;p.(Asp312Tyr) test splicing. (loss of natural donor site)	missense with canonical splicing	yes		yes	yes	yes	38304635C>A	1802337 - Likely Pathogenic (RP) ; uncertain significance (PCD)	PM1; PM2 (Score 4: Uncertain significance)	not reported	Likely benign (0)	deleterious (0.02)	Likely damaging (0.836)	moderaly conserved:5.35	Donor Loss: 0.97 (high prob); Acceptor Loss: 0.88 (High Prob)	Splice Loss: 0.83 (high prob)
11	C-15	4894	none	61906	RPGR (NM_000328.2)*	c.934G>T;p.(Asp312Tyr) test splicing. (loss of natural donor site)	missense with canonical splicing	yes		yes	yes	yes	38304635C>A	1802337 - Likely Pathogenic (RP) ; uncertain significance (PCD)	PM1; PM2 (Score 4: Uncertain significance)	not reported	Likely benign (0)	deleterious (0.02)	Likely damaging (0.836)	moderaly conserved:5.35	Donor Loss: 0.97 (high prob); Acceptor Loss: 0.88 (High Prob)	Splice Loss: 0.83 (high prob)
12	C-16	4930	none	63154	RPGR (NM_000328.3)*	c.247G>A;p. NP_000319.1:p.(Gly52_Lys82del)_validated splicing in lab	missense with canonical splicing, inframe deletion. Tested in the lab	yes		yes	yes	yes	38322853C>T	975127- uncertain significance (RP)	PM1; PM2; PM4 (Score 6; Likely pathogenic)	not reported	possibly damaging (0.519)	tolerated (1)	Likely damaging (0.737)	highly conserved: 7.52	Acceptor Loss: 0.61 (prob); Donor Loss: 0.68 (prob)	Splice Loss:: 0.72 (prob)
13	C-17	4800	none	No	RPGR ORF15 (NM_001034853.1)	c.2327_2354del; p.Lys776Argfs*30	frameshift stop (Loss of function)	Yes			yes	No
14	C-18	4957	RPGR-PCD-1	no	RPGR ORF15 (NM_001034853.1)	c.2838_2839del, p.(Glu947Glyfs*l31)	frameshift stop (Loss of function)	Yes			vancouver	Yes Vancouver	38286162_38286163del	975119 - Pathogenic (PCD); Pathogenic (RP3)	PM2; PP5 (score 3- Uncertain significance)	not reported	NA	NA	NA	NA	NA	NA
15	C-19	4965	RPGR-PCD-2	no	RPGR (NM_000328.3)*	c.455C>T, p.(Ser152Leu) - splicing	missense	Yes (with mucus, but it grew). Cover splips may not have too many cells)		yes, raw file in folder RPGR	vancouver	Unsure - Vancouver Patient	38318843G>A	not reported	PM1; PM2 (Score 4: Uncertain significance)	not reported	Likely damaging (0.884)	deleterious (0.04)	Likely_damaging (0.991)	wikely conserved : 0.14	Acceptor Loss: 0.23 (some prob); Donor Gains: 0.27 (prob)	Splice Loss: 0.18 (low prob), Splice gain (0.22)
16	C-20	4972	none	no	RPGR (NM_000328.3)*	c.494G>T; p.(Gly165Val)	missense	yes, cover slips with good amount of cells		Yes	yes	yes	38317441C>A	1802334- Likely Pathogenic (disease not reported)	PM1; PM2, PP5 (Score 5: Uncertain significance)	not reported	Likely damaging (0.982)	deleterious (0)	Likely damaging (0.997)	not conserved : -0.13	Not predicted to alter splicing	Not predicted to alter splicing
17	C-21	4983	RPGR-PCD-3	no	RPGR ORF15 (NM_001034853.1)	c.2625dupA; p.(Gly876Argfs*203)	frameshift stop (Loss of function)	yes, cover slips with good amount of cells		Yes	yes		38286375dup	1802365 - Likely Pathogenic (RP); Pathgenic (PCD)	PM2; PP5 (score 3- Uncertain significance)	not reported	NA	NA	NA	NA	NA	NA
18	C-22	4997	none	no	RPGR ORF15 (NM_001034853.1)	c.2418_2425del:p.(Glu807Glyfs*25)	frameshift stop (Loss of function)	yes, cover slips with good amount of cells		Yes	yes	No	38286574_38286581del	not reported	PM2 (score 2- Uncertain significance)	not reported	NA	NA	NA	NA	NA	NA
19	C-23	5003	RPGR-PCD-4	no	RPGR ORF15 (NM_001034853.1)	c.3027_3028del, p.(Glu1010Glyfs*68)	frameshift stop (Loss of function)	Yes	Yes, Dell	yes	vancouver		38285973_38285974del	867211 - Pathogenic (RP); Pathogenic (PCD)	PM2; PP5 (score 3- Uncertain significance)	1.409e-06	NA	NA	NA	NA	NA	NA
20	C-24	4982	none	no	RPGR (NM_000328.3)*	c.122C>A; p.(Ser41*)	nonsense	Yes	Yes	Yes	Yes		38323431G>T	975125 - Likely Pathogenic (RP3)	PVS1; PM2; PP5 (score 11 - Pathogenic)	not reported	NA	NA	NA	NA	NA	NA
21	C-25	4885 (female)	none	no	RPGR (NM_000328.3)*	c.122C>A; p.(Ser41*)	nonsense	Yes	Yes	Yes	Yes		38323431G>T	975125 - Likely Pathogenic (RP3)	PVS1; PM2; PP5 (score 11 - Pathogenic)	not reported	NA	NA	NA	NA	NA	NA
22	C-26	5004	none	no	RPGR ORF15 (NM_001034853.1)	c.2236_2237del, p.(Glu746Argfs*23)	frameshift stop (Loss of function)	yes	yes	yes	yes		38286765_38286766del	438142 - Patogenic (RP): Pathogenic (PCD)	PM2; PP5 (score 3- Uncertain significance)	4.601e-06	NA	NA	NA	NA	NA	NA
23	C-27	5012	none	no	RPGR (NM_000328.3)*	c.934G>T;p.(Asp312Tyr)	missense with canonical splicing	yes	yes	yes	yes		38304635C>A	1802337 - Likely Pathogenic (RP) ; uncertain significance (PCD)	PM1; PM2 (Score 4: Uncertain significance)	not reported	Likely benign (0)	deleterious (0.02)	Likely damaging (0.836)	moderaly conserved:5.35	Donor Loss: 0.97 (high prob); Acceptor Loss: 0.88 (High Prob)	Splice Loss: 0.83 (high prob)
24	C-28	5013	none	no	RPGR (NM_000328.3)*	c.934G>T;p.(Asp312Tyr)	missense with canonical splicing	yes	yes	yes	yes		38304635C>A	1802337 - Likely Pathogenic (RP) ; uncertain significance (PCD)	PM1; PM2 (Score 4: Uncertain significance)	not reported	Likely benign (0)	deleterious (0.02)	Likely damaging (0.836)	moderaly conserved:5.35	Donor Loss: 0.97 (high prob); Acceptor Loss: 0.88 (High Prob)	Splice Loss: 0.83 (high prob)
25	C-29	5014	RPGR-PCD-6	no	RPGR (NM_000328.3)*	c.470-1G>A (canonical splicing)	intronic canonical splicing, predidcted frameshift with new acceptor	yes	yes	yes	vancouver		38317466C>T	1802304- Likely Pathogenic (not specified)	PVS1; PM2; PP5 (score 11 - Pathogenic)	not reported	NA	NA	NA	NA	Acceptor Loss: 0.99 (high prob); Acceptor Gain: 0.91(High Prob)	Splice Loss: 1 (High prob); Splice Gain (0.99)
26	C-30	5024	RPGR-PCD-5	no	RPGR (NM_000328.3)*	c.470-1G>A (canonical splicing)	intronic canonical splicing, predidcted frameshift with new acceptor						38317466C>T	1802304- Likely Pathogenic (not specified)	PVS1; PM2; PP5 (score 11 - Pathogenic)	not reported	NA	NA	NA	NA	NA	NA
27	C-31	5025	RPGR-PCD-7	no	RPGR ORF15 (NM_001034853.2)	c.3096_3097del, p. (Glu1033Argfs*35)	frameshift stop (Loss of function)						38285905_38285906del	9910 - Pathogenic (RP, X-linked cone rod dystrophy, PCD)	PM2; PP5 (score 3- Uncertain significance)	3.418e-06	NA	NA	NA	NA	NA	NA
28	C-32	5035	RPGR-PCD-8	no	RPGR ORF15 (NM_001034853.2)	c.2384del, p.(Glu795Glyfs*20)	c.2384del, p.(Glu795Glyfs*20)						38286615del	560500- Pathogenic (RP3); Pathogenic (PCD)	PM2; PP5 (score 3- Uncertain significance)	not reported	NA	NA	NA	NA	NA	NA
29	C-33	5036	RPGR-PCD-9	no	RPGR ORF15 (NM_001034853.2)	c.2384del, p.(Glu795Glyfs*20)	c.2384del, p.(Glu795Glyfs*20)						38286615del	560500- Pathogenic (RP3); Pathogenic (PCD)	PM2; PP5 (score 3- Uncertain significance)	not reported	NA	NA	NA	NA	NA	NA
30	C-34	5037	RPGR-PCD-10	no	RPGR (NM_000328.3)*	C.785_807delinsGGG, p. (Ala262Glyfs*14)	frameshift stop (Loss of function)						38304762_38304784del	not reported	PVS1; PM2 (score 10 - Pathogenic)	not reported	NA	NA	NA	NA	NA	NA
31	C-35	5038	none	no	RPGR (NM_000328.3)*	c.1114del, p.(Ala372Glnfs*9)	frameshift stop (Loss of function)						38299088del	not reported	PVS1; PM2 (score 10 - Pathogenic)	not reported	NA	NA	NA	NA	NA	NA
32	C-1 (XLRP)	3845	none	yes	RPGR ORF15 (NM_001034853.2)	c.2405_2406del; p.(Glu802Glyfs*32)	frameshift stop (Loss of function)						38286595_38286596del	91389 - Pathogenic (RP3); Pathogenic (PCD)	PM2; PP5 (score 3- Uncertain significance)	0.00003436/ 1 male	NA	NA	NA	NA	NA	NA
				FIB before number			** known pathogenic and likely pathogenic missense
					* also affect ORF15 transcript
Healthy control for generating RPGR knockout model
HBEC #	Age	Sex
1	45	Female
2	55	Male
3	55	Female
HNC #	Age	Sex
1	24	Male
2	21	Male

## Sheet: Supplementary table 1-2
Patient ID	gDNA (GRCh38) ChrX	exon	Coding position	Allele frequency, Pathogenicity prediction, Conservation, Splicing	Protein position	Effect/Splice validation	Variant effect abbreviation	ClinVar6	ACMG_classification7
1, 22	38286765_38286766del	ORF15	c.2236_2237del	G1:0.000004322	p.(Glu746Argfs*23)	frameshift stop (LOF ORF15)	ORF15 LOF	438142- P, LP (RP); P (PCD)	PM2; PP5 (score 3- Uncertain significance)
2	38304670del	8	c.901delT	G: 0	p.(Ser301Leufs*9)	frameshift stop (LOF both isoforms)	RPGR LOF	not reported	PVS1; PM2 (score 10 - Pathogenic)
3, 32	38286595_38286596del	ORF15	c.2405_2406del	G: 0.000003605	p.(Glu802Glyfs*32)	frameshift stop (LOF ORF15)	ORF15 LOF	91389 - P, LP (RP) ; P (PCD)	PM2; PP5 (score 3- Uncertain significance)
4	38287008_38287020del	ORF15	c.1983_1995del	G: 0	p.(Gly662Glnfs*31)	frameshift stop (LOF ORF15)	ORF15 LOF	1802346 – LP (?)	PM2; PP5 (score 3- Uncertain significance)
5	38286270_38286271del	ORF15	c.2730_2731del	G: 0	p.(Glu911Glyfs*167)	frameshift stop (LOF ORF15)	ORF15 LOF	1802369 - P (RP)	PM2; PP5 (score 3- Uncertain significance)
6	38286237_38286238del	ORF15	c.2763_2764del	G:0	p.(Glu746Argfs*23)	frameshift stop (LOF ORF15)	ORF15 LOF	866114- P(RP); P (PCD)	PM2; PP5 (score 3- Uncertain significance)
7, 18	38286574_38286581del	ORF15	c.2418_2425del	G: 0	p.(Glu807Glyfs*25)	frameshift stop (LOF ORF15)	ORF15 LOF	not reported	PM2 (score 2- Uncertain significance)
8	38317453del	6	c.486delT	G: 0	p.(Phe162Leufs*13)	frameshift stop (LOF both isoforms)	RPGR LOF	98788 - P (RP)	PVS1: PM2; PP5 (score 11- Pathogenic)
9	38323426C>T	2	c.127G>A	G:0; R2:0.925;MS3: 0.993 P4:7.48, spliceAI5:DL-0.10	p.(Gly43Arg)	Leak splicing, p.(Gly43Arg)/ (reduced missense both isoforms)	RPGR missense/splicing	98735 – LP (RP)	PM1; PM2, PP5 (Score 5: Uncertain significance)
10,11,23,24	38304635C>A	9	c.934G>T	G:0, R:0;MS:0.836 P:5.35, spliceAI: DL 0.97/AL: 0.88	p.(Asp312Tyr)	inframe splicing, c.779_934del; p.(Glu260_Thr311del)/ (inframe deletion both isoforms)	RPGR inframe deletion	1802337 - LP (RP) ; US (PCD)	PM1; PM2 (Score 4: Uncertain significance)
12	38322853C>T	3	c.247G>A	G:0, R:0.519; P: 7.52 , spliceAI AL: 0.61/ DL: 0.68	p.(Ala83Thr)	inframe splicing, c.155_247del; p.(Gly52_Lys82del)/ (inframe deletion both isoforms)	RPGR inframe deletion	975127- US (RP)	PM1; PM2; PM4 (Score 6; Likely pathogenic)
13	38286650_38286677del	ORF15	c.2327_2354del	G:0	p.(Lys776Argfs*30 )	frameshift stop (LOF ORF15)	ORF15 LOF	975143 - LP(RP)	PM2; PP5 (score 3- Uncertain significance)
14	38286162_38286163del	ORF15	c.2838_2839del	G:0	p.(Glu947Glyfs*l31)	frameshift stop (LOF ORF15)	ORF15 LOF	975119 - P (PCD); P (RP)	PM2; PP5 (score 3- Uncertain significance)
15	38318843G>A	5	c.455C>T	G:0; R 0.884;MS: 0.737, MS:0.991, P: 0.14; spliceAI AL: 0.23/ DG: 0.27	p.(Ser152Leu)	Leak splicing (likely reduced missense in both isoforms)	RPGR missense/splicing	not reported	PM1; PM2 (Score 4: Uncertain significance)
16	38317441C>A	6	c.494G>T	G:0; R:982;MT: 0.997 P: -0.13, spliceAI: 0	p.(Gly165Val)	missense (missense in both isoforms)	RPGR missense	1802334- LP(?)	PM1; PM2, PP5 (Score 5: Uncertain significance)
17	38286375dup	ORF15	c.2625dupA	G: 0	p.(Gly876Argfs*203)	frameshift stop (LOF ORF15)	ORF15 LOF	1802365 - LP (RP); P (PCD)	PM2; PP5 (score 3- Uncertain significance)
19	38285973_38285974del	ORF15	c.3027_3028del	G:0.000001409	p.(Glu1010Glyfs*68)	frameshift stop (LOF ORF15)	ORF15 LOF	867211 - P(RP); P (PCD)	PM2; PP5 (score 3- Uncertain significance)
20,21*	38323431G>T	2	c.122C>A	G: 0	p.(Ser41*)	nonsense (LOF both isoforms)	RPGR LOF	975125 - LP (RP3)	PVS1; PM2; PP5 (score 11 - Pathogenic)
25,26	38317466C>T	45418	c.470-1G>A	G:0; spliceAI AL 0.99/ AG: 0.9	-	frameshift stop, c.470_471del; p.(Glu157Glyfs*9) / (LOF both isoforms)	RPGR LOF	1802304- LP (?)	PVS1; PM2; PP5 (score 11 - Pathogenic)
27	38285905_38285906del	ORF15	c.3096_3097del	G: 0.000003418	p. (Glu1033Argfs*35)	frameshift stop (LOF ORF15)	ORF15 LOF	9910 - P (RP, PCD)	PM2; PP5 (score 3- Uncertain significance)
28,29	38286615del	ORF15	c.2384del	G: 0	p.(Glu795Glyfs*20)	frameshift stop (LOF ORF15)	ORF15 LOF	560500- P (RP3); P (PCD)	PM2; PP5 (score 3- Uncertain significance)
30	38304762_38304784del	8	C.785_807delinsGGG	G: 0	p. (Ala262Glyfs*14)	frameshift stop (LOF both isoforms)	RPGR LOF	not reported	PVS1; PM2 (score 10 - Pathogenic)
31	38299088del	10	c.1114del	G: 0	p.(Ala372Glnfs*9)	frameshift stop (LOF both isoforms)	RPGR LOF	not reported	PVS1; PM2 (score 10 - Pathogenic)
1G: GnomAD v4 (F: females, NR: not reported) (https://doi.org/10.1038/s41586-023-06045-0); R2: Revel (probability of being damaging 0-1, NA- not applied to loss of function variants) (PMID: 27666373); MS3: MutScore: Probability of pathogenicity (0-1) based on machine learning approach (PMID: 35120630); P4: PhyloP: log (P-value) under a null hypothesis of neutral evolution, can indicate both accel…
