# Supplementary material for: Loss of RPGR disrupts motile cilia and causes primary ciliary dyskinesia by affecting F-actin dynamics
Source: J Clin Invest. 2026 Mar 31;136(10):e193367. doi: 10.1172/JCI193367 (PMC13178666; doi:10.1172/JCI193367)
Supplement: Supplemental table 2 [file jci-136-193367-s110.xlsx]

## Sheet: Supplementary table 2-1
Subject	Sex	Age	Ethnicity	Isoform affected	Variant	Variant effect abbreviation	Environmental smoke	Smoking: never, previous, current	Nasal NO nL/min	FEV1%	FEV1 z-score	FVC%	FVC z- score	FEV1/FVC	FEV1/FVCz-score	PFT comments	CXR airways disease	Chest CT yes/no	Bronchiectasis (on CT or CXR) yes/no	Imaging comments	Ear disease history yes/no	Ear age of onset	Tubes	#tubes	Hearing loss	Hearing aids	Ear comments	Sinus disease history yes/no	Sinus age of onset	Chronic nasal congestion	Nasal polyps	Sinus surgery	# sinus surgeries	Sinus comments	Lower airways disease history yes/no	Age of onset	Chronic cough	Recurrent bronchitis/pneumonia	Asthma diagnosis	Lower airways comments	TM abnormal	Nasal congestion	Nasal polyps	Chest adventitius sounds	Chest wall abnormal	PE comments	Subfertility history	NRDS	Laterality defects
2	M	55	Caucasian	Both	c.901delT; p.(Ser301Leufs*9)	RPGR LOF	yes	never	275.9	98	-0.15	99	-0.08	79	-0.15	normal	no	NA		CXR normal	yes	7 years	no	0	no	no	ear infeciton with swimming, and tinnitus	yes	childhood	no	no	no	0	nil, reported sinus issues in childhood, but none in adulthood	yes	10 years	no	yes	no	1 episode infection at age of 10 years	no	no	no	no	no		unknown	no	no
8	M	50	Caucasian	Both	c.486delT; p.(Phe162Leufs*13)	RPGR LOF	no	previous	NA	NA	NA	NA	NA	NA	NA	not done	not done	no			no							yes	as long as he can remember	yes	no	no	0		no	no	no	yes	no	4-5 bronchitis/pneumonia over lifetime. None in past 5 years						not done	fertile	no	no
20	M	13	South asian	Both	c.122C>A; p.(Ser41*)	RPGR LOF	no	never	22	81	-1.55	79	-1.81	87	0.25	mild obstruction	yes	yes	yes mild	middle and lower lobes, BWT, cylindrical bronchiectasis, tree-inbud pattern in lung bases	yes	4-5 years	no	0	yes	no	speech therapy	yes		yes	no	no	0	recurrent sinusitis- antibiotic frequent	yes	childhood	yes	unknown	no		yes	yes	no	no	no	dull TMs, nasal mucus stasis		yes	no
21	F	39	South asian	Both	c.122C>A; p.(Ser41*)	RPGR LOF	no	previous	195	67	-2.66	67	-2.75	83	-0.03	moderate obstruction	no	no		CXR reported normal	no							yes	12-13 years	yes	no	no	0				no	no	wheeze occasional		no	yes	no	no	no	nasal mucus stasis	fertile	yes	no
25	M	11	Caucasian	Both	c.470-1G>A ( p.(Glu157Glyfs*9)	RPGR LOF	no	never	100.3	87	-1.13	94	-0.51	80	-1.09	normal	yes	yes	yes	severe bronchiectasis in middle and lower lobes + RML lobar atelectasis	yes, severe	infancy	yes	3	yes	no	speech therpy	yes	infancy	yes	no	no	0		yes, severe	infancy	yes	yes	yes		yes	yes	no	yes	pectus deformity		unknown	no	no
26	M	11	Caucasian	Both	c.470-1G>A ( p.(Glu157Glyfs*9)	RPGR LOF	no	never	58.6	101	0.12	97	-0.24	90	0.58	normal	yes	yes	yes	mild central bronchiectasis	yes, severe	infancy	yes	4	yes	no	speech therapy	yes, moderate	infancy	yes	no	no	0	recurrent sinusitis- antibiotic frequent	yes, moderate	infancy	yes	no	yes		yes	yes	no	yes	no		unknown	no	no
30	M	50	Caucasian	Both	c.785_807delinsGGG, p. (Ala262Glyfs*14)	RPGR LOF	no	current	298.7	113	0.99	100	0.03	90	1.66	normal	yes	yes	yes	bilateral LL bx on CXR, but chest CT Aug 2020 did not demonstrate bronchiectasis, and showed normal spleen.	yes, mild	10 years	no	0	no	no		no		no	no	no	0	Sinus CT at age of 49 years during MVA showed no evidence of chronic sinus disease	yes, moderate	childhood	no	no	yes	Childhood asthma- remitted at age 14 years	yes	no	no	no	no		unknown	no	no
31	M	8	Caucasian	Both	c.1114del, p.(Ala372Glnfs*9)	RPGR LOF	no	never	382	97	-0.26	103	0.29	81	-0.95	normal	BWT on cxr	no		report normal	yes	1 year	yes	1	transient		6-10 infections in first 2 years of life	no	no	no	no	no	0		no	no	no	no	no		no	no	no	no	no		unknown	no	no
9	M	18	Black	Both	c.127G>A;p.(Gly43Arg)	RPGR missense/splicing	no	never	109	80	-1.69	87	-1.17	79	-1.04	mild obstruction	no	yes	yes	PRMCC: no MCC; Chest CT: mild focal RML bx; few small pleural based nodules/tags	yes, mild	infancy	no	0	no	no	frequent infection	yes, mild	preschool	yes	no	no	0		yes, mild	preschool	yes	yes	no	Neonatal pneumonia at age of 6 weeks							unknown	no	no
15	M	33	Caucasian	Both	c.455C>T, p.(Ser152Leu)	RPGR missense/splicing		never	120.5	98	-0.13	116	1.33	84	-1.93	mild obstruction	no	no	no	normal CXR	yes, severe	2 weeks AGE!	yes	>5	yes	no	>10 infections in first 2 years of life, and tympanplasty at 12 years old	yes, severe	infancy	yes	yes	yes	3	First sinus survery at age of 10 years. CT scan with pansinusitis and polyps at age of 24 years	yes, mild	childhood	no	no	yes	recurrent wheeze with viral infections	yes	yes	no	no	no		unknown	no	no
10	M	59	Caucasian	Both	c.934G>T;p.(Glu260_Thr311del)	RPGR inframe deletion	no	previous	13	37	-3.97	74	-1.84	39	-4.34	severe obstruction	yes	yes	yes	pattern of severe emphysema with hyperinflation	no							yes	infancy	yes	yes	yes	1		yes	infancy	yes	yes	no	Lobectomy at age of 8 years	no	yes	no	yes	yes	finger clubbing	fertile	NA	no
11	M	14	Caucasina	Both	c.934G>T;p.(Glu260_Thr311del)	RPGR inframe deletion	no	never	56	90	-0.88	109	0.76	72	-2.18	mild obstruction	yes	NA	no	PRMCC: no evidence of bolus formation or migration of the radiotracer bilaterally into the trachea	yes, severe	infancy	yes	5	yes	yes	chronic drainage of ears	yes, mild	infacny		no	no	0		yes	infancy	yes	yes	yes	mild-mod	yes	yes	no	yes	no	perforated TM plus tube	unknown	no	no
12	M	17	Caucasian	Both	c.247G>A;p.(Gly52_Lys82del)	RPGR inframe deletion	no	never	378	101	0.09	101	0.08	86	-0.07	normal	no	no		normal CXR	yes	infancy	yes	1	no	no	tubes, T & A at 3 years, chronic cough in preschool years	yes	childhood	yes	no	yes	1	Sinus CT at 17 years showed diffuse pansinunsitis with complete opacificaiton of right maxillary sinus. MRI from 2011 showed sinus disease.						Sweat test as a baby	no	yes	no	no	no		unknown	no	no
23	M	34	Caucasian	Both	c.934G>T;p.(Glu260_Thr311del)	RPGR inframe deletion	no	never	304	94	-0.45	106	0.53	72	-1.48	mild obstruction	no	no		normal CXR	no		no	0	no	no		yes	20 years	yes	no	no	0	1-5 epsiodes per year	yes	14 years	yes	no	no		yes	yes	no	yes	no	crackles and wheeze	fertile	no	no
24	M	40	Caucasian	Both	c.934G>T;p.(Glu260_Thr311del)	RPGR inframe deletion	no	previous	242	92	-0.64	117	1.36	63	-2.59	mild obstruction	no	no		normal CXR	no		no					yes	12 years	yes	no	no	0		no		no	no	no		no	yes	no	no	no	nasal congestion and mucus stasis	fertile	no	no
16	M	45	Caucasian	Both	c.494G>T; p.(Gly165Val)	RPGR missense	no	previous	430	96	-0.23	100	0.03	76	-0.63	normal	no	no			yes	infancy	no	0	no	no		yes	16 years	yes	no	no	0	1-5 sinusitis per year	yes	adulthood	yes	no	no		no	yes	no	no	yes	pectus excavatum	fertile	no	no
1	M	22	Caucasian	ORF15	c.2236_2237delGA; p.(Glu746Argfs*23)	ORF15 LOF	no	current	434	77	-2.02	79	-1.86	94	-0.44	mild obstruction	NA	no			yes	infancy	no	0	no	no	frequent infecitons in infancy	no						nil	no		no	no	yes	recurrent wheeze with viral infections	no	yes	no	no	no	mucus in nose	unknown	no	no
3	M	35	Caucasian	ORF15	c.2405_2406delAG;p.(Glu802Glyfs*32)	ORF15 LOF	yes	never	385	86	-1.11	88	-1.02	81	-0.25	normal	no	no		pectux exacvatum	yes	5 years	no	no	no	no	otitis media at 5 years old	yes	adulthood	no	no	no	0	1-5 episodes per year	yes		no	yes	no	one bronchitis in past 5 years	no	no	no	no	pectus deformity		fertile	no	no
4	M	29	Caucasian	ORF15	c.1983_1995del13; p.(Glu661_Gly662delinsAsp)	ORF15 LOF	no	never	98.4	96	-0.36	101	0.12	77	-0.82	normal	yes	NA		bronchial cuffing mainly in upper lobes and segmental atelectasis RLL	yes		no	0	yes	no	permanent mild HO	yes	childhood	yes	no	no	0	throughout year	no		no	no	no	nil	no	yes	no	no	no		unknown	no	no
5	M	26	Caucasian	ORF15	c.2730_2731delGG;p.(Glu911Glyfs*167)	ORF15 LOF	no	never	407	86	-1.19	76	-2.1	94	1.85	normal (early termination but no obstruction)	no	NA		normal CXR	yes		no	0	no	no	1 infection in childhood	no		no	no	no	0	nil	yes	childhood	no	yes	no	1 episode. None in past 5 years	no	yes	no	no	no		unknown	no	no
6	M	57	Caucasian	ORF15	c.2763_2764delGG; p.(Glu746Argfs*23)	ORF15 LOF	no	never	NA	NA	NA	NA	NA	NA	NA	NA	not done	NA			yes	infancy	yes	1	yes	no	frequent infections first two years; transient HL. Tubes at age 7 years. T & A	no		no	no	no	0		no		no	no	no								fertile	no	no
7	M	29	Arab Other/mixed	ORF15	c.2418_2425del:p.(Glu807Glyfs*25)	ORF15 LOF	no	never	202	87	-1.09	89	-0.96	81.1	0.34	normal	no	NA		sternal wires	no							no							no					nil							fertile	no	no
13	M	12	Caucasian	ORF15	c.2327_2354del; p.(Lys776Argfs*30 )	ORF15 LOF	NA	NA	NA	NA	NA	NA	NA	NA	NA	NA	NA	NA
14	M	38	Caucasian	ORF15	c.2838_2839del, p.(Glu947Glyfs*l31)	ORF15 LOF	no	previous	125.8	119	NA	104	NA	94	NA	normal	yes	no		significant bilateral lung hyperinflation with diaphragmatic flattening and forward sternal bosing.	yes	infancy	no	0	no	no	> 10 infections in first 2 years of life	yes	childhood	yes	no	yes	1	Sinus surgery at 25 years age	yes	childhood	no	yes	yes	recurrent wheeze with viral infections	no	yes	no	no	barrel chest		no	no	no
17	M	41	Caucasian	ORF15	c.2625dupA; p.(Gly876Argfs*203)	ORF15 LOF	no	never	214.4	90	-0.8	92	-0.61	77	-0.42	normal	no	no	no	normal CXR	yes, mild	teen	no	0	no	no	>10 OM as teenager	yes, mild	teenage	no	no	no	0	1-5 sinusitis per year	no		no	no	no		no	no	no	no	no		fertile	no	no
18	M	18	Arab	ORF15	c.2418_2425del:p.(Glu807Glyfs*25)	ORF15 LOF	no	never	NA	NA	NA	NA	NA	NA	NA	no PFTs done	not done	NA			no		no	0			otitis media in infancy	no							no						no	no	no	no	no		unknown	no	no
19	M	31	South Asian	ORF15	c.3027_3028del, p.(Glu1010Glyfs*68)	ORF15 LOF	no	never	326.1	93	-0.54	77	-2.04	100	3.63	submaximal FVC from early termination, loop looks obstructed	no	no	no	normal CXR	no		no	0	no	no		no		no	no	no	0		no		no	no	no		no	no	no	no	no		unknown	no	no
22	M	17	Caucasian	ORF15	c.2236_2237del, p.(Glu746Argfs*23)	ORF15 LOF	no	never	305	91	-0.74	91	-0.82	88	0.04	normal	no	no		normal CXR	no		no	0	no	no		no		no	no	no	0		no						no	yes	no	no	no		unknown	no	no
27	M	28	Caucasian	ORF15	c.3096_3097del, p. (Glu1033Argfs*35)	ORF15 LOF	no	current	526.5	114	1.19	114	1.18	82	-0.11	normal	yes	no	no	mild hyperinflation	no		no	0	no	no		no		no	no	no	0		no		no	no	no		no	yes	no	no	no		unknown	no	no
28	M	17	Caucasian	ORF15	c.2384del, p.(Glu795Glyfs*20)	ORF15 LOF	no	never	539.1	89	-0.97	85	-1.34	89	0.53	normal but early termination- loops scooped	no	no	no	normal CXR	no		no	0	no	no		no		no	no	no	0		no		no	no	no		no	no	no	no	no		unknown	no	no
29	M	19	Caucasian	ORF15	c.2384del, p.(Glu795Glyfs*20)	ORF15 LOF	no	never	476.1	94	-0.56	102	0.19	78	-1.15	normal but scooped	no	no	no	normal CXR	no	infancy	no	0	no	no	1-5 infections in first 2 years of life	yes, moderate	childhood	no	no	yes	1	onset nasal congestion in infancy, sinus surgery at age of 16 years	yes, mild	childhood	no	no	yes	allergic phenotype	no	yes	no	no	no		unknown	no	no
32	M	40	South Asian	ORF15	c.2405_2406del; p.(Glu802Glyfs*32)	ORF15 LOF	no	never	398	NA	NA	NA	NA	NA	NA	normal	no	yes		PRMCC study: normal	yes	infancy	no	0	no	no	1-3 infections in infancy	no		no	no	no	0	OSA-CPAP, some nasal congestion in winter	no			no			no	no	no	no	no		fertile	no	no
*10,11,23,24 have same severe mutation
[truncated: 2 more columns]

## Sheet: Supplementary table 2-2
Age of exam	Variant	orf 15	non rf15	Variant effect abbreviation	BCVA OD	BCVA OS	Color	ERG	GVF	refraction	CRT
19	c.2236_2237delGA; p.(Glu746Argfs*23)	ORF15 LOF	c.2236_2237delGA; p.(Glu746Argfs*23)	ORF15 LOF	20/25	20/25	2 HRR	RCD			227_223
23		x			20_30	20/150		RCD	central 30 +island	1	242_232
53	c.901delT; p.(Ser301Leufs*9)	RPGR LOF	c.901delT; p.(Ser301Leufs*9)	RPGR LOF	20/63	20/50	0 HRR	RCD
39			x		20/70	20/50		RCD	20 deg	-2	153_143
36	c.2405_2406delAG;p.(Glu802Glyfs*32)	ORF15 LOF	c.2405_2406delAG;p.(Glu802Glyfs*32)	ORF15 LOF	20/500	20/60	2 HRR				174_163
33		x			20/60	20/60			5deg	-6	161_150
31	c.1983_1995del13; p.(Glu661_Gly662delinsAsp)	ORF15 LOF	c.1983_1995del13; p.(Glu661_Gly662delinsAsp)	ORF15 LOF	20/125	20/100	0 HRR	RCD			163_141
21					20/50	20/40			20 deg	-7	162_164
25	c.2730_2731delGG;p.(Glu911Glyfs*167)	ORF15 LOF	c.2730_2731delGG;p.(Glu911Glyfs*167)	ORF15 LOF	20/80	20/60	0 HRR	RCD			196_289
14					20/30	20/30			20 deg	neg 5	219_221
58	c.2763_2764delGG; p.(Glu746Argfs*23)	ORF15 LOF	c.2763_2764delGG; p.(Glu746Argfs*23)	ORF15 LOF	HM	HM	0 HRR			-14	291
51					HM	20/400			periph		168_155
28	c.2418_2425del:p.(Glu807Glyfs*25)	ORF15 LOF	c.2418_2425del:p.(Glu807Glyfs*25)	ORF15 LOF	20/20	20/60	0 HRR	RCD	5 deg		176_180
23					20/40	20/40			20 deg		183_184
47	c.486delT; p.(Phe162Leufs*13)	RPGR LOF	c.486delT; p.(Phe162Leufs*13)	RPGR LOF	20/30	20/30	0 HRR			3	170_177
20	c.127G>A;p.(Gly43Arg)	RPGR missense/splicing	c.127G>A;p.(Gly43Arg)	RPGR missense/splicing	20/25	20/25	RG				273_269
14					20/25	20/25		RCD	20 deg	-5	281_281
63	c.934G>T;p.(Glu260_Thr311del)	RPGR missense/splicing	c.934G>T;p.(Glu260_Thr311del)	RPGR inframe deletion	HM	HM	0 HRR	RCD	1-2 deg		347_344
14	c.934G>T;p.(Glu260_Thr311del)		x	RPGR inframe deletion	20/40	20/40	0 HRR	RCD	80 deg	-6	244_244
19	c.247G>A;p.(Gly52_Lys82del)	RPGR inframe deletion	c.247G>A;p.(Gly52_Lys82del)	RPGR inframe deletion	20/30	20/40	mild BY	RCD	20 deg	planno	226_229
15					20/30	20/50					248_251
15	c.2327_2354del; p.(Lys776Argfs*30 )	ORF15 LOF	c.2327_2354del; p.(Lys776Argfs*30 )	ORF15 LOF	20/40	20/30	3/6 HRR	RCD	35_45 deg	planno	272_275
10			x		20/50	20/40			110 deg		274_274
41	c.2838_2839del, p.(Glu947Glyfs*l31)	ORF15 LOF	c.2838_2839del, p.(Glu947Glyfs*l31)	ORF15 LOF	20/125	20/125	NA	NA	NA	NA	NA
36	c.455C>T, p.(Ser152Leu)	RPGR missense/splicing	c.455C>T, p.(Ser152Leu)	RPGR missense/splicing	20/60	20/60	NA	NA	NA	NA	NA
47	c.494G>T; p.(Gly165Val)	RPGR missense	c.494G>T; p.(Gly165Val)	RPGR missense	20/40	20/40	NA	NA	1 deg	NA	220_228
46					20/40	20/40					200_228
43	c.2625dupA; p.(Gly876Argfs*203)	ORF15 LOF	c.2625dupA; p.(Gly876Argfs*203)	ORF15 LOF	20/50	20/50	NA	CRD	NA	NA	NA
18	c.2418_2425del:p.(Glu807Glyfs*25)	ORF15 LOF	c.2418_2425del:p.(Glu807Glyfs*25)	ORF15 LOF	20/50	20/50	3/6HRR				185_181
12					20/40	20/40		RCD	30 deg	-9.5	256_270
32	c.3027_3028del, p.(Glu1010Glyfs*68)	ORF15 LOF	c.3027_3028del, p.(Glu1010Glyfs*68)	ORF15 LOF	20/40	20/40	NA	NA	120 deg Bin with scotoma inf	NA	NA
13	c.122C>A; p.(Ser41*)	RPGR LOF	c.122C>A; p.(Ser41*)	RPGR LOF	20/40	20/30	5 /6HRR			-7.75	210_230
11					20/40	20/40		?	none		241_238
10											254_250
34	c.122C>A; p.(Ser41*)	RPGR LOF	c.122C>A; p.(Ser41*)	RPGR LOF	20/50	20/30	normal	RCD	10 deg	NA	184_271
29					20/50	20/40					193_261
18	c.2236_2237del, p.(Glu746Argfs*23)	ORF15 LOF	c.2236_2237del, p.(Glu746Argfs*23)	ORF15 LOF	20/40	20/40	?	RCD	50 deg	-6	256_259
17					20/30	20/30
35	c.934G>T;p.(Glu260_Thr311del)	RPGR inframe deletion	c.934G>T;p.(Glu260_Thr311del)	RPGR inframe deletion	20/80	20/80	0/6		<20deg	?	205_202
24					20/100	20/100					207_205
41	c.934G>T;p.(Glu260_Thr311del)	RPGR inframe deletion	c.934G>T;p.(Glu260_Thr311del)	RPGR inframe deletion	20/50	LP	NA	RCD	2 deg	-2	314_216
39					20/50	LP					340_277
13	c.470-1G>A ( p.(Glu157Glyfs*9)	RPGR LOF	c.470-1G>A ( p.(Glu157Glyfs*9)	RPGR LOF	20/50	20/25	NA	NA	80 deg pericentral scotoma	NA	NA
13	c.470-1G>A ( p.(Glu157Glyfs*9)	RPGR LOF	c.470-1G>A ( p.(Glu157Glyfs*9)	RPGR LOF	20/40	20/50	NA	NA	80 deg pericentral scotoma	NA	NA
28	c.3096_3097del, p. (Glu1033Argfs*35)	ORF15 LOF	c.3096_3097del, p. (Glu1033Argfs*35)	ORF15 LOF	20/25	20/25	NA	NA	annular scotoma 10 deg	NA	NA
19	c.2384del, p.(Glu795Glyfs*20)	ORF15 LOF	c.2384del, p.(Glu795Glyfs*20)	ORF15 LOF	20/30	20/30	NA	NA	annular scotoma 10 deg	NA	NA
20	c.2384del, p.(Glu795Glyfs*20)	ORF15 LOF	c.2384del, p.(Glu795Glyfs*20)	ORF15 LOF	20/40	20/30	NA	NA	annular scotoma 10 deg	NA	NA
51	c.785_807delinsGGG, p. (Ala262Glyfs*14)	RPGR LOF	c.785_807delinsGGG, p. (Ala262Glyfs*14)	RPGR LOF	20/400	20/4000	NA	NA	NA	NA	NA
M.lucas	c.1114del, p.(Ala372Glnfs*9)	RPGR LOF	c.1114del, p.(Ala372Glnfs*9)	RPGR LOF
32	c.2405_2406del; p.(Glu802Glyfs*32)	ORF15 LOF	c.2405_2406del; p.(Glu802Glyfs*32)	ORF15 LOF	20/125	20/125	0/13 @32	RCD
35		x			HM	CF
