# Supplementary material for: Loss of RPGR disrupts motile cilia and causes primary ciliary dyskinesia by affecting F-actin dynamics
Source: J Clin Invest. 2026 Mar 31;136(10):e193367. doi: 10.1172/JCI193367 (PMC13178666; doi:10.1172/JCI193367)
Supplement: Supplemental table 3 [file jci-136-193367-s111.xlsx]

## Sheet: Mean data for each replicate
#	Group	Variant effect abbreviation	Mutation	Fresh nasal cell cilia length (um, Average±SEM, n>7)	8-week cilia length (um, Average±SEM, n>6)	8-week ciliation (um, Average±SEM, n>6)	Cilia beat frequency (Average±SEM, n>15)	% of MCCs presenting static cilia (Normalized average, n>9)	Rotational polarity (Average±SEM, n>9)	4-week Actin change	8-week Actin change	4-week Vangl1 change	8-week Vangl1 change	Gelsolin change
2	Non-ORF15	RPGR LOF	c.901delT; p.(Ser301Leufs*9)	3.0±0.1	3.8±1.0	45.6±10.7	4.5±1.3	46.1	0.3±0.1	No	No	n.a	n.a	n.a
8	Non-ORF15		c.486delT; p.(Phe162Leufs*13)	2.3±0.2							n.a			n.a
9	Non-ORF15	RPGR missense/splicing	c.127G>A; p.(Gly43Arg)	3.0±0.2	2.1±0.4	35.9±2.3	2.2±0.2	71.6	0.2±0.1	No	Yes	Decreased	Decreased	Decreased
10	Non-ORF15	Missense	c.934G>T;p.(Glu260_Thr311del)	0.6±0.0							n.a			n.a
11	Non-ORF15	RPGR inframe deletion	c.934G>T; p.(Glu260_Thr311del)	1.4±0.1	4.2±0.8	74.6±0.5	1.3±0.6	88.8	0.2±0.1	No	No	Decreased	Decreased	Decreased
12	Non-ORF15	Missense	c.247G>A;p.(Gly52_Lys82del)	3.5±0.2							n.a			n.a
15	Non-ORF15	RPGR missense/splicing	c.455C>T; p.(Ser152Leu)	5.1±0.2	5.1±0.5	57.1±6.1	4.0±1.4	60.7	0.3±0.1	No	Yes	Decreased	Decreased	Decreased
16	Non-ORF15	RPGR missense	c.494G>T; p.(Gly165Val)	4.4±0.2	3.8±0.5	47.3±5.1	2.3±0.9	91.7	0.1±0.1	No	Yes	Decreased	n.a	Decreased
20	Non-ORF15	nonsense	c.122C>A; p.(Ser41*)	2.8±0.3							n.a			n.a
23	Non-ORF15	RPGR inframe deletion	c.934G>T; p.(Glu260_Thr311del)	3.7±0.1	4.2±0.5	47.9±10.1	1.7±0.3	87.4	0.3±0.1	No	Yes	Decreased	n.a	Decreased
24	Non-ORF15	Missense	c.934G>T;p.(Glu260_Thr311del)	3.6±0.2							n.a			n.a
25	Non-ORF15		c.470-1G>A ( p.(Glu157Glyfs*9)	4.1±0.2							n.a			n.a
26	Non-ORF15	RPGR LOF	c.470-1G>A; p.(Glu157Glyfs*9)	2.6±0.1	4.2±0.8	40.3±7.8	3.2±1.1	62.3	0.2±0.1	No	Yes	Decreased	n.a	Decreased
30	Non-ORF15	RPGR LOF	c.785_807delinsGGG; p.(Ala262Glyfs*14)	n.a	4.5±0.3	54.9±2.2	2.6±0.6	39.9	0.2±0.1	No	Yes	Decreased	Decreased	Decreased
31	Non-ORF15	RPGR LOF	c.1114del; p.(Ala372Glnfs*9)	3.2±0.1	4.4±0.6	60.9±3.8	2.8±1.0	9.6	0.3±0.1	No	No	Decreased	Decreased	Decreased
1	ORF15	Loss of function	c.2236_2237delGA; p.(Glu746Argfs*23)	5.2±0.2							n.a			n.a
3	ORF15	Loss of function	c.2405_2406delAG;p.(Glu802Glyfs*32)	5.0±0.1							n.a			n.a
4	ORF15	ORF15 LOF	c.1983_1995del13; p.(Glu661_Gly662delinsAsp)	4.6±0.2	3.2±0.4	61.2±3.8	3.5±0.4	64.3	0.4±0.1	No	No	Decreased	n.a	Decreased
5	ORF15	Loss of function	c.2730_2731delGG;p.(Glu911Glyfs*167)	4.9±0.1							n.a			n.a
6	ORF15	Loss of function	c.2763_2764delGG; p.(Glu746Argfs*23)	4.7±0.1							n.a			n.a
7	ORF15	ORF15 LOF	c.2418_2425del; p.(Glu807Glyfs*25)	4.7±0.1	4.9±0.5	46.6±10.8	3.0±0.9	65.7	0.1±0.1	No	Yes	Decreased	Decreased	Decreased
14	ORF15	Loss of function	c.2838_2839del, p.(Glu947Glyfs*l31)	6.0±0.2							n.a			n.a
17	ORF15	ORF15 LOF	c.2625dupA; p.(Gly876Argfs*203)	5.1±0.3	4.5±0.4	47.3±9.7	4.4±0.5	19.5	0.4±0.1	No	Yes	Decreased	n.a	no change
18	ORF15	ORF15 LOF	c.2418_2425del; p.(Glu807Glyfs*25)	4.6±0.2	4.4±1.1	59.2±13.5	2.9±1.2	47.8	0.3±0.1	No	Yes	Decreased	Decreased	Decreased
19	ORF15	ORF15 LOF	c.3027_3028del; p.(Glu1010Glyfs*68)	4.0±0.5	3.2±1.0	54.5±2.3	5.2±0.8	11.7	0.3±0.1	No	No	Decreased	n.a	Decreased
22	ORF15	ORF15 LOF	c.2236_2237del; p.(Glu746Argfs*23)	2.8±0.1	5.1±0.9	42.9±4.7	3.1±0.1	31.7	0.2±0.1	No	Yes	Decreased	Decreased	Decreased
27	ORF15	ORF15 LOF	c.3096_3097del; p.(Glu1033Argfs*35)	3.5±0.1	4.7±0.5	49.8±1.4	3.1±0.3	38.9	0.3±0.1	No	Yes	Decreased	n.a	Decreased
28	ORF15	ORF15 LOF	c.2384del; p.(Glu795Glyfs*20)	5.2±0.1	3.5±0.7	51.9±9.7	5.4±1.1	17.1	0.3±0.1	No	Yes	Decreased	Decreased	Decreased
29	ORF15	ORF15 LOF	c.2384del; p.(Glu795Glyfs*20)	5.8±0.2	4.4±0.7	69.5±9.2	4.1±0.7	7.4	0.3±0.1	No	No	Decreased	n.a	no change
