# Supplementary material for: Loss of RPGR disrupts motile cilia and causes primary ciliary dyskinesia by affecting F-actin dynamics
Source: J Clin Invest. 2026 Mar 31;136(10):e193367. doi: 10.1172/JCI193367 (PMC13178666; doi:10.1172/JCI193367)
Supplement: Supplemental table 4 [file jci-136-193367-s112.xlsx]

## Sheet: Sheet1
Oligonucleotides for primers	Source	Sequence
RPGR-CA-FP	custom	ACAAGGGGTTTGTATGGATAAA
RPGR-CA-RP	custom	AAAACCCTAATTTTACTGTTGCC
RPGRORF15-CA-FP	custom	GGAAGGTGCAAGTGAGAGTCA
RPGRORF15-CA-RP	custom	CTGAGGCCCAATGAGTACCT
FoxJ1-Primer 1 FP	Brody et al.	CCCGACGACGTGGACTA
FoxJ1-Primer 1 RP	Brody et al.	GGCGGAAGTAGCAGAAGTTG
FoxJ1-Primer 2 FP	Jain et al.	CCCACCTGGCAGAATTCAATCCG
FoxJ1-Primer 2 RP	Jain et al.	CTCAGTAGCCGCTCCGCGTAC
CCNO-Primer 1 FP	custom	GGCGGAATCCCGCTGTAAG
CCNO-Primer 1 RP	custom	GTCCAGAGTGTTCACCGTCA
CCNO-Primer 2 FP	custom	TTCACCAGCTACTCCCCTTCC
CCNO-Primer 2 RP	custom	TCTCCCAGTCGCAAGTCCA
18S FP	Zhang et al.	GGCCCTGTAATTGGAATGAGTC
18S RP	Zhang et al.	CCAAGATCCAACTACGAGCTT
CRISPR-Cas9	Source	Sequence
RPGR g1-5' guide	Zhang et al.	GTCCCTGTACATCTTTCATG
RPGR g2-5' guide	Zhang et al.	AAAGTGAAATTAGCTGCCTG
RPGRORF15-5' guide	custom	GTAGTTCAGGAGCAGAACAC
Plasmids	Supplier	Catalog Number
lentiCRISPRv2	Addgene	52961
pMD2.G	Addgene	12259
psPAX2	Addgene	12260
pLVX-EGFP-C1-centrin-1	Addgene	73331
