# Supplementary material for: Loss of RPGR disrupts motile cilia and causes primary ciliary dyskinesia by affecting F-actin dynamics
Source: J Clin Invest. 2026 Mar 31;136(10):e193367. doi: 10.1172/JCI193367 (PMC13178666; doi:10.1172/JCI193367)
Supplement: Supporting data values [file jci-136-193367-s118.xlsx]

## Sheet: Figure 1E
RP patient fresh nasal cell-cilia length	WT1	WT2	WT3	WT4	WT5	WT6	#10	#11	#8	#26	#20	#2	#9	#31	#12	#24	#23	#25	#16	#15	#22	#27	#19	#4	#18	#6	#7	#5	#3	#17	#28	#1	#29	#14
	4.88465	5.7898	4.24191	4.4283	4.1601	5.1453	0.920027	0.8959	1.29235	2.7011	1.32831	2.9861	2.8654	3.7532	3.7525	4.17118	3.38664	3.66804	5.2634	3.3001	3.7424	4.4153	6.4459	4.266	4.51048	4.75525	4.09718	6.54805	4.40486	6.02553	4.1861	4.27398	4.084	5.2376
	4.2996	5.8601	3.55272	5.5161	5.6	5.386	0.875604	1.00419	1.43467	2.5522	4.53521	2.33385	2.2453	2.0919	3.0055	3.17539	3.24715	4.85576	4.0699	4.1904	3.428	3.8836	2.9984	5.6129	3.40467	4.8151	4.07968	3.6833	5.9065	5.88338	4.1189	5.89191	7.8319	6.86453
	5.18675	4.8058	4.56818	5.4932	5.8165	4.7319	0.545063	1.25054	1.396	2.8184	3.60758	3.3222	4.5304	3.1642	2.7052	3.17539	4.00993	3.63052	4.9319	5.0592	3.4769	4.1651	3.0605	5.91565	5.5048	4.8316	4.8336	4.12815	4.49718	5.95663	6.4725	5.0221	7.1895	6.15428
	6.1462	5.322	5.3843	5.3599	3.5588	5.1365	0.858591	1.07	3.0701	2.5349	3.10899	3.19715	3.3587	3.2405	2.6066	3.70055	3.02749	4.521	4.246	4.9482	3.7447	2.2253	4.7515	4.91545	5.146	4.1718	4.74643	5.443	4.90173	5.57094	5.0515	5.54313	7.2631	6.28841
	6.43775	4.28	3.88329	4.4603	5.9659	4.7433	0.513491	1.62935	2.3084	2.4958	1.54314	4.3962	2.4453	2.3569	2.8473	2.64689	2.58638	3.29508	4.6925	5.6554	1.9586	3.8978	3.9507	5.09095	4.32011	4.43145	4.05686	5.52525	4.9624	6.12448	3.1996	5.14577	6.5458	5.97583
	4.67425	7.0554	4.41504		4.5638	6.0147	0.418908	1.54835	2.10845	2.2546	2.34092	1.80086	3.7917	2.7071	2.4584	2.5777	2.99943	4.26846	3.5881	6.4775	3.8607	1.3606	3.9464	5.78605	3.99551	5.2693	5.48934	6.7242	5.39296	3.69477	4.4923	4.64249	5.463	5.96716
	4.71285	5.9986	4.43804		5.8652	5.161	0.892632	1.89034	2.58025	2.4093	3.5505	1.26736	3.1896	3.7291	4.0299	3.77278	3.30416	4.69043	4.4708	5.5522	1.9764	3.7092	2.5324	5.7295	6.09812	5.11505	4.13664	5.40565	4.63104	5.13618	5.7164	5.57955	4.7316	6.15515
	5.89245	4.9764	4.233		4.3058	5.2552	0.615288	1.09126	3.02985	3.4444	3.01315	2.3476	3.7434	4.2064	2.6635	3.07168	4.62531	4.43501	4.4835	5.11397	2.1832	4.0886		3.54665	5.06142	3.31635	4.6775	5.72035	5.1967	5.54189	5.359	5.32275	5.1698	5.50237
	4.9801	5.8346	5.22031		3.2612	5.8272	0.71182	1.15486	3.3393	2.5635	2.94901	2.38305	1.5239	2.8792	3.2115	4.65139	3.08796	4.20324	3.7756	5.00808	3.1163	3.8552		3.4376	4.95331	5.5778	4.78342	5.861	5.49181	2.87901	6.6668	5.61316	5.146	6.0831
	4.76155	8.0118	4.42568		3.8232	4.5971	0.506648	1.54533	2.106		2.36938	2.57405	3.4721	3.3824	4.6706	2.96828	4.01453	3.5996	4.8153	5.58735	3.2571	2.6848		6.96815	3.92606	6.4519	4.84029	4.7738	5.1704	4.92805	5.8477		5.1462	4.91187
	3.9086	6.4229	6.36231		4.61	5.7187	0.676908	1.20657	2.6434			3.14235	3.1275	3.1756	4.2462	2.80621	3.77294	4.77487	5.0617	5.53635	2.4921	3.6105		4.2096	3.62203	4.54175	3.93917	5.16565	5.1704	5.34202	6.5033		5.2356	5.24098
	6.7463	4.3604	5.17087		4.8781	5.7154	0.582084	1.86762	2.3534			4.94735	3.7199	2.9031	3.9634	4.95144	3.43102	3.64498	4.5632	3.93614	2.8537	3.2305		3.7457	5.16447	4.75615	5.15603	3.93815	4.06541	3.742	4.6884		6.1207	7.35599
	4.50535	4.7069	5.70314		5.3328	5.2742	0.462668	0.892812	2.10143			4.5521	5.3954	3.2105	3.7902	4.89943	5.12208		2.8959	5.63889	2.44	4.1601		3.52875	4.50303	5.62425	4.40374	6.4798	4.93274	5.14363	5.4354		6.1445
	5.96015	5.5327	5.44899		5.5374	5.3074	0.462408	1.22988				3.7571	1.6692	2.5893	5.2255	3.96661	4.23215		4.662		2.492	3.7316		3.8338	5.4139	5.1888	5.22128	3.7944	4.59667	4.95268	4.7393		6.0589
	4.7392	5.468	5.69118		4.2583	4.6151		1.39424				5.084	2.2952	2.8847	3.4973	2.40746	3.57358		4.4518		2.7358	4.8684		6.42015	4.54987	4.09325	5.27389	5.2255	4.00742		5.0526		5.3033
	4.7018	6.2127	6.12599		5.5864	5.7589		1.20069				4.53585	2.2134	3.5615	4.6154	4.24794	4.79658				2.4452	3.4562		4.3391	3.70741	5.22475	4.31344	4.7889	5.89469		6.498		5.5234
	5.64775	5.2006	4.8384		4.2006	5.1395		1.39943				3.11775	1.7899	4.6396	2.7857	2.66678	4.4805				3.104	4.013		6.4625		4.37125	4.95322	5.7015	5.16742		4.8128		5.2654
	4.8625	4.7363	5.08096		4.7337	6.4308		1.9233				3.0203	4.0212	3.1375	3.0353	4.03952	2.83403				2.4287	3.7876		3.90388		2.6687	4.87462	5.00415	5.43632		5.2386
	5.2556	5.3403	4.57695		4.7593	5.0098		1.274				2.80705	2.2565	2.7642			2.87117				2.1288	3.7886		4.84625		4.2353	5.19651	6.79495	4.81219		4.9293
	4.4159		5.0992		3.5094	5.0408		2.07224				2.40775	2.9213	3.7251			3.91749				3.3372	3.6962		5.77663		4.7286	4.84173	4.22895	4.92518		5.2222
	5.76435		4.65715		4.2299	4.4494		1.66549				2.74155	3.2289	3.9023			3.91749				2.0824	1.7334		2.9527		3.77835		3.5259	5.8169		5.1786
	4.5537		5.89242		5.4186	4.638		1.31655				2.5275	1.5428	3.0658			2.85035				2.7936	3.5416		4.91517		4.15095		4.3677	5.07574		6.2726
	6.97705		4.9884		4.5985	4.9894		1.3531				1.8175	4.0466	2.878			3.99541				2.9349	3.6987		5.4555		3.9763		3.89785			5.453
	6.21375		4.81224		4.5173	5.6171		1.55183				2.59525	3.5307				3.1839				2.9349	3.4854		2.22105		4.70285		4.06655			6.0058
	6.69335				4.1911	4.9087		1.61443				2.34945	3.1816				3.74217				2.9349	3.6786		2.2289		4.7688		5.10995			6.2428
	4.23535				4.2812	5.7498		1.23144				2.32725	1.3663				2.38742					4.0923		3.53275		4.9623		5.871			4.8833
	5.62105				4.2466	4.8734		1.57748				2.87975					4.44228					2.3833		4.94055		4.26405		4.0622			5.88
	5.73055				3.6156	4.7386		0.664336				2.0013					3.70135					2.5542		3.72585		5.93025		3.77475			5.9659
	5.2616				3.8089	6.78						2.64615					3.62469					2.5462				5.45065		4.38762			4.8949
	7.20875				5.02654	5.6748						2.821					3.49185					2.347				4.1724		4.30365			5.6177
	4.7391					5.4933						4.02475					4.15325					4.3287				4.5373		4.53975			4.4091
	5.7691					6.5437						3.8796					2.9772					3.4305				3.908		4.4652			4.3689
	4.84915					5.6102						2.83575					3.57241									4.0615		4.15395			4.7665
	4.00635											2.72038					3.72239									5.0206		4.37755			4.5735
	5.1166											1.556					3.56613									2.9678		5.85135			3.6992
	4.16525											2.62015					5.80005									5.45405		2.97725			4.9951
	5.8789											2.6484					4.67717									5.4853		3.75815			4.2467
	5.3125											3.2211														6.51895		5.4935
	6.07375											3.46555														5.52875		4.112
	4.87915											2.3505														6.2711		4.16215
	5.1445											4.3087														6.55635		5.63885
	5.862																									4.77235		6.02705
	3.4987																									4.6955
	4.61355																									4.9695
	5.16875																									4.2384
	6.09305																									2.1384
	5.0587																									3.19
	4.237																									4.4042
	4.71705																									5.17505
	4.7921																									5.00185
	5.09525
	4.55665
	4.4738
	4.6022
	5.4445
	5.53965
	4.3435
	5.38615
	WT1	WT2	WT3	WT4	WT5	WT6	#10	#11	#8	#26	#20	#2	#9	#31	#12	#24	#23	#25	#16	#15	#22	#27	#19	#4	#18	#6	#7	#5	#3	#17	#28	#1	#29	#14
Mean	5.179	5.574	4.95	5.052	4.609	5.336	0.6459	1.376	2.29	2.642	2.835	2.983	2.98	3.215	3.506	3.55	3.706	4.132	4.398	5.077	2.835	3.452	3.955	4.582	4.618	4.704	4.696	4.854	5.021	5.066	5.181	5.226	5.778	5.978
SEM	0.1047	0.2126	0.1432	0.2494	0.1384	0.1005	0.04747	0.06394	0.1808	0.1136	0.3077	0.1406	0.1979	0.1239	0.1937	0.1947	0.1205	0.1558	0.1585	0.2345	0.114	0.1435	0.5019	0.2362	0.1912	0.1308	0.1043	0.1484	0.1122	0.2623	0.1365	0.1717	0.2381	0.2005

## Sheet: Figure 1F
RP HNC 8-week cilia length (um)	Healthy control 1	Healthy control 2	Healthy control 3	11	26	2	31	23	30	9	16	15	22	27	19	4	18	7	17	28	29		Average data	Healthy control 1	Healthy control 2	Healthy control 3	11	26	2	31	23	30	9	16	15	22	27	19	4	18	7	17	28	29
All data	5.3695	5.2165	3.4365	4.0278	2.3539	2.3579	3.56065	3.4093	2.0248	3.039	5.8058	4.0509	2.6297	4.4903	2.6002	4.358	5.3109	3.0693	2.7084	2.19341	3.03367			4.89549	4.66167	4.28353	2.6116	2.54674	2.59505	3.32287	3.51508	4.06696	2.73693	4.82709	4.27248	3.30509	3.93551	2.80339	4.11826	5.06514	3.93227	3.75621	2.4275	2.99756
	5.2304	5.032	4.7769	3.3885	2.0497	2.1129	3.42862	3.7999	3.9202	2.3266	4.7392	3.8806	3.551	4.0724	2.3884	3.633	4.2044	3.2096	2.2913	2.52584	3.38064			7.43601	7.314	6.55324	4.99034	4.99553	5.79297	4.44114	5.13135	4.95547	2.20658	3.4234	5.12959	5.91364	5.75831	5.2054	2.62989	5.87517	5.50204	4.64633	3.29377	4.59577
	6.5982	4.265	4.0268	2.0215	3.018	2.3823	3.92264	3.9877	4.214	2.6338	4.6918	4.2214	3.8108	3.8955	3.5006	4.3792	5.4308	4.028	4.4042	2.97596	2.44796			6.61983	5.9009	5.93185	4.93973	5.19301	2.97301	5.58356	3.91115	4.59782	1.47407	3.10034	5.98831	6.13762	4.4341	1.76474	2.91678	2.16607	5.43471	5.09156	4.90651	5.53448
	4.9658	4.1052	3.9169	1.4631	2.7851	2.5071	3.14709	3.0722	5.4518	2.4557	4.2254	3.4006	3.1136	3.9515	2.6325	3.3948	4.931	3.6008	3.6508	2.72456	2.591
	5.1203	3.8456	4.8764	2.15712	2.9956	2.5933	3.55509	4.3644	4.8576	2.6563	6.7129	3.8962	3.6416	3.85	2.3022	4.0539	4.656	4.7049	3.2186	2.90213	2.04856
	4.986	3.2159	4.8063		1.9484	3.1829	3.0484	2.7089	3.963	2.6662	5.3831	3.7067	3.5131	3.9292	2.1616	3.363	5.2875	4.3835	3.4895	2.82152	2.42977
	4.75632	3.5984	4.1449		3.5271	2.7732	3.23122	3.0675	4.6278	3.4603	4.3419	3.9367	4.175	4.0002	1.6409	3.6109	4.817	4.3165	3.6174	2.4688	3.57063			Healthy control 1	Healthy control 2	Healthy control 3	11	26	2	31	23	30	9	16	15	22	27	19	4	18	7	17	28	29
	5.2685	6.0152			1.7838	2.6388	3.58497	3.9885	3.7652	2.4721	5.8489	4.7224	4.4517	4.0826	3.2509	4.0689	5.9471	3.7483	3.6434	1.71448	3.01286		Mean	6.317	5.959	5.59	4.181	4.245	3.787	4.449	4.186	4.54	2.139	3.784	5.13	5.119	4.709	3.258	3.222	4.369	4.956	4.498	3.543	4.376
	5.93215	5.1268			2.4591	2.9242	3.25429	3.9428	3.4832	2.5008	4.1021	4.3735	3.9692	3.4736	2.9018	4.5317	5.5413	3.4406	3.3068	1.45873	3.32159		SEM	0.7488	0.7662	0.6772	0.7846	0.8511	1.009	0.6526	0.4864	0.2581	0.3661	0.53	0.4953	0.9091	0.5439	1.019	0.4559	1.126	0.5124	0.3925	0.7264	0.7406
	4.69512	5.4268				2.4779	2.76723	3.4389	4.362	2.7084	3.2451	4.3037	2.6387	4.1999	2.5037	4.7244	4.8357	3.7637	3.5863	1.64004	2.86333
	4.1026	5.3659					3.35596	3.5031		2.8587	4.0445	4.1117	3.0813	3.461	2.7552	4.7622	4.7548	4.7716	3.2918	2.75474	3.76053
	3.1569	5.36485					3.01835	4.5805		3.2067	4.5488	4.911	2.9884	3.6891	3.0597	4.5391		4.2455	3.2277	2.6266	3.51012
	3.45962	4.0236						2.959		2.5955	5.1535	4.6074	3.2914	4.0663	3.4131			3.9779	3.582	2.29509
								2.8759			4.8091	4.7436	2.5118		3.4467			4.5869	3.6883	2.82899
								3.0276			4.7543	5.2208	3.0466		3.4933			4.1059	3.5925	3.04343
													3.1687					3.323	3.6843	0.821081
													2.9882					3.8668	3.8	2.6384
													2.9209					3.638	3.653	2.79338
																			4.0462	2.62904
																			3.494	2.69369
																			4.5339
																			5.4167
																			4.1459
																			4.37
																			5.4623
	5.21953	7.93766	5.012	5.1624	4.47687	6.53357	4.5189	4.30873	3.85262	0.9395	4.3112	4.78753	5.63583	5.53377	5.769	2.4129	6.52693	5.17276	4.66921	2.4246	4.988
	9.51952	7.24977	7.7061	5.65968	4.23406	5.78507	4.1979	5.48284	3.61043	0.8246	3.3964	5.27944	6.19054	5.97424	4.50191	2.6754	6.07351	6.20478	4.5136	4.32953	4.0643
	9.0837	6.88534	5.2648	3.68061	5.42421	4.65063	4.4549	5.16177	4.91559	4.5289	3.3706	5.8337	4.58268	5.7191	5.21939	2.7569	7.24307	6.14514	5.16513	2.92308	3.6735
	7.20835	8.21026	4.9612	5.01508	5.23521	7.3845	4.3232	6.38384	4.6672	2.8662	3.6215	4.69135	5.37804	6.87355	5.21939	2.2709	6.75558	5.09567	5.40894	3.29377	3.386
	7.81201	7.23506	5.2007	5.75117	5.64574	8.2019	4.753	6.46692	4.66177	3.0429	3.3507	5.01625	5.16398	5.31499	6.40343	2.2837	5.22586	4.64195	5.80228	3.49788	3.5848
	5.68035	8.01727	5.2506	4.68642	5.21226	5.74022	4.5703	4.60603	3.41337	3.9377	3.2087	5.21968	7.27297	4.82533	4.11928	2.6762	5.01553	5.05138	3.18385		3.7613
	8.30147	8.3046	7.4638	7.15396	3.81236	5.99285	4.2698	4.74806	4.41864	2.4138	3.7193	4.22368	5.57475	7.38064		2.8448	7.0182	5.25443	3.77694		4.2336
	9.21	9.25648	6.123	5.40109	5.50951	5.1205		5.32221	3.58968	3.0877	4.0176	6.99284	4.18809	4.20232		2.8055	5.10017	5.82357	4.94484		5.0589
	7.35216	6.75548	8.452	4.64456	5.71092	5.16321		5.28794	4.16753	2.2571	2.4782	5.15988	5.11041	5.16184		2.7058	5.3922	5.14004	4.3522		4.4057
	8.22773	6.46072	7.96582	5.40905	4.94353	3.82089		7.33608	2.51976	2.5278	2.7598	4.51599	4.49565	5.1568		2.8924	5.62225	5.95906			4.5117
	6.54285	6.23091	6.95865	6.46978	6.11713	4.01281		4.92217	3.6981	3.0454		4.70512	6.31476	7.22017		2.8928	5.01854	5.75681			4.6877
	9.51939	7.86296	8.2802	3.0661	4.89809	5.90303		4.80907	3.66236	2.1691			7.368	7.04363		2.9838	6.94365	5.97638			4.8967
	6.62786	7.16552		3.60345	5.10512	5.86018		4.3616	3.9812	2.0538			6.15446	3.9745		2.6338	7.13075	4.9279			5.1514
	5.25884	6.42181		4.22891	5.22426	5.61656		3.99004	5.52362	1.2133			6.28979	5.81092		1.9836	7.22457	5.87875			4.9785
	6.86754	6.9882		3.19824	4.69081	6.48893		4.67382	5.52362	1.6228			5.87729	6.12855			5.81694				4.4022
	7.21526	9.17305		6.71499	3.68842	5.08138		3.6134	4.78602	1.5442			5.91099	6.59426			6.59665				5.629
	9.33527	7.79226				6.06317		6.77207	5.61428	1.6491			7.2576	6.03829			6.19188				6.2611
	6.77599	7.27538				6.60172		6.03686	6.04317	1.6445			7.38405	5.12207			4.13337				4.6779
	6.98502	6.72608				6.43471		5.44485	4.24036	1.5434			6.2092	6.29155			6.55839				4.3675
	5.9773	7.60007				5.14869		4.27851	5.02751	1.7496				5.22486			5.71256				5.1957
		7.75909				5.88717		5.16622	5.97332	1.6768				5.23151			5.87306
		5.36008				6.35744		5.26137	4.67196					5.85984			3.86211
		5.71829				5.25902		3.58671	5.3505								5.01929
		6.68217				5.07857			5.62161								5.17961
		6.33297				6.6376			5.5282								7.64942
		7.66002							5.79114								6.38557
		7.99341							5.04925								5.4773
		7.73698							5.90999								5.86541
									5.55652								5.56477
									5.95345								6.92905
									5.94338								5.70684
									5.70526								6.06991
									6.13825								5.63349
									5.73313								4.96374
									6.15407								6.50753
									5.68525								5.99122
									5.34509								3.78238
									4.61142								5.21835
									3.39081								7.58063
									4.72269								6.3231
									5.13691								5.54615
									5.42776								6.36392
									5.11753								4.95554
									4.23115								4.84545
									5.39894								5.78829
									4.36496
									6.08901
									5.36561
									4.85419
									5.43825
									4.55278
	7.8208	4.2257	4.9427	5.8362	4.35565	2.5333	5.3458	2.4612	3.9749	1.8437	1.4787	7.4457	5.18796	5.4981	1.6914	2.4106	3.5895	5.72813	5.43496	5.5537	5.2455
	5.7972	6.9288	5.1914	4.20602	4.62645	2.2399	4.7711	2.9445	3.5523	2.7024	1.1715	7.09696	7.14877	4.7084	1.2316	2.4389	3.4094	5.0372	5.10911	4.5529	5.1846
	6.2155	4.7827	6.6132	4.60057	5.89059	2.7902	5.3886	3.641	3.7779	1.9089	2.3757	4.83313	5.60521	4.9368	1.4571	3.3273	0.9906	5.70554	3.50073	6.0812	5.3034
	6.2718	5.3975	5.1331	4.79273	5.6988	2.6315	5.2895	3.367	4.1434	2.0411	2.9413	5.01148	6.04076	4.6857	1.7281	3.0597	1.0708	6.39741	6.46663	5.5278	5.2525
	8.5008	5.4704	5.6976	4.11071	4.4562	2.7042	5.3503	3.3617	4.4578	2.1075	3.5559	5.09954	6.8608	4.9966	1.6768	2.6482	0.836	4.75141	4.86022	5.6423	5.3454
	5.8401	4.8505	4.8763	4.40049	4.80424	2.3292	5.7706	4.0469	4.0577	2.0769	4.8458	6.78658	6.10923	4.8108	1.9081	3.1789	0.8022	6.25449	4.35335	4.2579	4.9362
	8.3362	5.3029	5.4893	6.04031	5.37028	2.5895	5.8882	3.7345	4.5334	1.7913	3.1399	6.32562	7.59424	5.1174	2.1053	4.2874	1.25	4.96802	5.7701	4.2232	5.1496
	7.556	5.633	6.2489	5.67383	3.94579	2.7117	6.8644	4.0069	4.577	0.7903	3.223	5.14122	5.92794	4.2224	2.3043	5.4038	1.8136	6.45593	5.28895	4.7593	5.7272
	4.4657	5.0584	5.4869	4.79669	4.47729	3.273		5.424	5.6429	0.6609	4.3553	6.80112	5.59773	3.432	1.78	4.8681	2.2975	5.27402	6.14526	5.0535	6.6669
	8.2659	5.2569	6.0426		3.79806	3.6691		4.553	4.6874	0.5329	3.9163	5.14912	7.23541	3.5637		0.6807	2.8839	5.93011	4.58931	4.3406	5.6111
	4.4079	6.9665	5.0048		5.31498	3.3866		3.0845	5.3928	0.7642		6.18092	5.44264	3.6569		0.7364	2.7206	4.52483	5.83248	4.5664	6.4569
	5.7563	5.047	4.9521		5.677	3.6402		4.8015	5.2793	2.3006			7.80851	3.5804		2.6104	3.102	5.74278	4.43749	3.8634
	6.89562	6.89202	6.6791		4.27898	3.9881		5.4182	5.6949	2.0034			5.48781			2.2677	3.3928	5.25542	5.46296	4.5709
	7.29506	7.2861	5.624		7.85089	3.1357				1.4808			6.57822					6.56888	4.83394	5.2589
	5.87251	8.51054	6.9464		4.94839					1.3566			6.16522					5.70755	4.98669	5.3456
		6.80541	8.4305		6.14761					1.3859			7.05415					5.66271	4.34501
			7.4825		5.35427					1.2937			5.50728					4.89361	5.13933
					4.98802					1.0366			5.31377					2.59043
					6.57309					1.0556			5.62319					5.36989
					4.90801					1.0954			5.94048					4.92001
					5.58859					1.0916			7.34996					5.82769
										1.1092			7.34148					5.99758
													5.6377
													5.20997
													5.23178
													6.28342
													5.96594
													6.4238
													5.90716
													6.26084
													7.21285
													5.22803
													6.51043
													4.95889
													5.81229
													6.75127
													5.36056
													7.50303
													5.02328
													4.76408
													6.09451
													6.25489
													6.56436
													6.74973
													5.82375
													6.06057
													5.95422
													7.51624

## Sheet: Figure 1H
RP HNC 8-week ciliation	Healthy control 1	Healthy control 2	Healthy control 3	11	26	2	31	23	30	9	16	15	22	27	19	4	18	7	17	28	29		Average data	Healthy control 1	Healthy control 2	Healthy control 3	11	26	2	31	23	30	9	16	15	22	27	19	4	18	7	17	28	29
All data	84.6154	89.625	92.5	81.7021	26.2626	17.7966	42.7835	34.3023	54.4554	33.1395	33.0275	51.634	48.6842	56.3725	46.4286	28.972	78.0702	74.5098	16.3793	23.3184	72.0183			82.9094	75.2836	85.7565	74.876	24.7838	24.3424	53.3216	27.8195	50.6502	31.7391	46.239	45.1092	33.8014	52.4833	50.003	53.6976	86.083	67.689	27.8074	33.4247	69.0813
	82.6087	79.351	80.3854	85.2792	22.2222	24.8908	59.1398	14.1509	54.4304	33.1361	47.1698	44.3548	44.0789	62.6263	47.6744	66.474	91.7476	76.9953	37.4101	25.6944	81.9876			88.2452	92.0506	90.1175	75.3054	47.1806	55.4192	64.8964	58.3763	56.6276	39.6356	56.6474	64.9813	45.5429	48.9515	56.3622	65.5995	44.7717	32.1826	56.0146	55.9014	85.6303
	77.3438	72.654	84.1081	77.7174	16.6667	12.3596	56.338	16.3265	42.5287	34.7594	40.7895	48.366	47.3934	50	53.2258	48.1482	83.4286	72.9592	25	23.2456	58.0808			90.219	91.7866	89.7557	73.5527	49.0116	57.1688	64.724	57.7475	57.661	36.3774	38.9949	61.2192	49.3558	48.0067	57.2522	64.428	46.5873	39.8519	58.0061	66.5713	53.8315
	77.7778	76.329	76.0371	80	25	26.8518	50.7692	27.439	44.4444	28.5714	48.2759	38.2353	39.8551	46.1957	51.9608	55.4455	92.4731	68.4783	25.7353	39.1061	74.5098
	87.2549	52.169	88.9053	60.4061	21.6561	22.488	57.3864	28.777	53.3981	37.931	51.6129	44.3038	21.2121	47.2222	53.0864	62.1429	88.835	54.0404	25	51.8293	58.5227
	83.4286	80.159	88.5553	64.1509	29.1209	29.6296	62.6374	33.9449	65.7343	27.3632	56.6434	46.8571	13.9423		45.6044	51.5464	88.0435	63.388	33.5484	31.7919	77.1845
	82.6816	76.698	89.8044		32.5581	25.7732	65.9794	39.7959	39.5604	27.2727	46.1538	38.7097	34.1936		52.0408	56.6502	82.8125	63.4518	31.5789	33.1288	67.4208
	87.5648					28.0423	53.3654					44.5026	35.5769			53.2934	83.2536			35.5556	77.1574
						31.25	50.7042					49.0196	20.9677			60.6061				28.6486	64.3678
							47.0874						32.1101							29.4416	59.5628
							49.4253													32.243
							43.956													47.093
							53.6082
	79.5963	92.5918	90.059	63.2558	47.3333	63.6816	64.1509	56.391	50.6493	25.8278	43.6842	59.3407	29.7619	54.6875	63.5802	52.551	39.5833	35.2941	52.2989	51.5151	78.3217
	89.1949	91.2964	92.5913	74.7788	47.541	53.1579	67.1875	46.7105	55.1913	27.1739	59.3023	62.3037	44.3182	50.2463	64	66.3461	52.6042	33.3333	64.5833	47.3214	87.0968
	89.6951	89.1596	91.5971	81.4433	41.6667	46.8254	63.2184	57.1429	60.4167	54.0698	64.6067	84.6626	48.6301	37.9121	79.235	55.6338	45.4054	26.9231	62.2754	53.6946	88.9535
	86.5918	87.9163	94.8016	83.6539	53.2467	38.9706	66.1692	65.4088	55.0505	35.5828	52.0833	78.9744	37.9845	47.7011	44.2748	62.5767	53.4091	31.6062	51.4706	52.0408	87.6847
	92.8493	95.2951	90.182	85.514	48.7562	60.8333	66.6667	62.9268	60.1227	47.1338	56.7568	55.7692	52.4272	54.2105	60	70.1863	38.7255	29.9517	55.5024	58.9595	88.9535			Healthy control 1	Healthy control 2	Healthy control 3	11	26	2	31	23	30	9	16	15	22	27	19	4	18	7	17	28	29
	85.6292	94.4985	87.3902	63.1868	49.7561	63.4731	56.0847	60.6936	60.4651	49.6932	69.7368	58.4699	42.6136		42.8571	70.8791	41.4062	17.6744	47.907	58.7379	88.0435		Mean	87.12	86.37	88.54	74.58	40.33	45.64	60.98	47.98	54.98	35.92	47.29	57.1	42.9	49.81	54.54	61.24	59.15	46.57	47.28	51.97	69.51
	94.1596	93.5962	89.1596		41.9643	39.3443	59.5376	59.3607	54.4973	37.9679	54.7619	57.1429	42.7027		40.5882	82.5175	42.268	50.495	58.0645	59.3583	86.8571		SEM	2.183	5.546	1.397	0.5274	7.789	10.66	3.83	10.08	2.185	2.291	5.123	6.095	4.681	1.362	2.283	3.787	13.48	10.79	9.751	9.769	9.182
			85.1595			54.6341	70.6977				52.2472	70.303	59.1954			62.1891				55.1402	89.5604
						77.8524	66.8142					57.8652	48.9583			67.5159				58.642	84.0206
							67.7596						48.8372							59.2179	76.8116
							64.7959													61.5385
							69.3642													54.6512
							61.2069
	88.9651	94.5962	90.0597	69.1275	55.0336	65.0307	68.2171	56.2874	63.4146	35.9712	43.9024	56.3758	49.1803	51.9417	61.1111	60.9375	41.4365	30.4348	61.8557	79.5322	54.386
	89.0956	93.5196	88.046	71.875	48.8095	63.9535	71.519	59.7015	58.6387	36.6279	33.7963	57.6087	48.9011	54.5455	59.5376	66.6667	50.2463	32.4176	51.0489	67.2043	52.6882
	90.1503	95.2596	94.5936	69.3023	52.2843	57.4586	73.1429	50.3401	61.7143	39.3443	35.9649	61.658	43.3526	50.8197	57.7381	70.2381	42.8571	42.132	60.355	63.0542	53.202
	92.0519	90.0297	87.8472	77.451	39.5973	58.3333	58.2418	52.6829	53.2609	32.2368	37.4302	62.5	43.8144	35.9375	53.8813	69.9346	36.6197	43.8424	66.8508	65.1163	48.3721
	94.052	87.5199	85.459	75.9563	46.1538	50.5208	62.7907	65.5738	60.3774	34.1709	45.3552	62.5	63.75	46.789	46.4706	62.8049	38.342	46.7533	61.0465	62.6728	53.4562
	87.2596	89.0596	88.059	77.6042	49.0291	57.7982	71.7278	55.9524	51.5337	27.9816	20.8333	63.8158	52.4064		61.2022	67.7596	55.9633	45.3552	57.8616	69.6629	57.3034
	89.9586	92.5216	94.2258		52.1739	69.9074	74.6575	63.6943	54.6875	48.3092	55.6818	65.3409	41.1458		60.8247	67.2	50.463	38.0282	47.0238	65.2174	50
						36.8159	60.5263					63.1313	41.4013			58.2418	56.7708			63.9594	56.8528
						54.7009	53.8462					58.042	54.2484			56.0694				69.3023	48.3721
							53.9682						55.3571							70.2381	58.3333
							58.8542													63.3721	53.4884
							63.5294													59.5238	59.5238
							70.3911

## Sheet: Figure 2C
RP HNC beating frequency	Healthy control 1	Healthy control 2	Healthy control 3	11	26	2	31	23	30	9	16	15	22	27	19	4	18	7	17	28	29				Average data	Healthy control 1	Healthy control 2	Healthy control 3	11	26	2	31	23	30	9	16	15	22	27	19	4	18	7	17	28	29
All data	3.65	3.35	3.7	1.1	1.2	2	1.1	1.1	1.3	2.7	1.1	1.2	1.05	1.7	2.5	2.55	2.5	1.3	1.15	3.75	2.15					5.6625	5.84444	5.30172	1.1	2.24667	4.32	1.9378	2.26739	1.8	2.66364	1.55417	3.97344	3.34405	2.55	6.73171	4.23472	5.15366	3.4	3.32857	4.76667	3.025
	4	3.4	4.15	1.1	1.4	2.35	1.15	1.1	1.3	2.9	1.1	1.3	1.1	1.9	2.6	2.8	2.6	1.3	1.2	3.75	2.3					5.86667	8.312	8.37917	2.12	1.93243	6.848	4.92043	1.4	2.13529	2.08696	1.312	6.56667	2.89072	3.77927	5.08609	2.86154	1.1	1.24107	5.01609	7.5375	5.47534
	4.5	3.8	4.4	1.1	1.4	2.95	1.15	1.1	1.3	3	1.4	1.3	1.1	1.9	3.7	3.25	3.3	1.3	1.2	3.75	2.4					7.71861	8.18333	8.20526	1.83044	5.44167	2.5	1.57193	1.6	3.7871	1.97647	4.07692	1.52807	3.18659	3.02	3.81512	3.31539	2.67805	4.42936	4.98767	4.06296	3.65916
	4.55	3.95	4.55	1.1	1.4	3.15	1.15	1.1	1.3	3.3	1.4	1.3	1.1	1.9	3.7	3.65	3.4	1.3	1.2	3.85	2.4
	4.6	3.95	4.6	1.1	1.4	3.7	1.15	1.2	1.3	3.6	1.4	1.3	1.1	1.9	4.8	3.7	3.7	1.3	1.25	4	2.45
	4.75	4.3	4.6	1.1	1.4	3.8	1.2	1.2	1.3	3.9	1.4	1.4	1.15	1.9	4.8	3.7	3.7	1.3	1.3	4.15	2.45
	4.9	4.4	4.75	1.1	1.6	4.1	1.2	1.2	1.3	4	1.4	1.6	1.15	1.9	5	3.7	3.8	1.4	1.4	4.25	2.5
	5	4.6	4.75	1.1	1.6	4.1	1.2	1.2	1.3	4.2	1.4	1.6	1.15	1.9	5.4	3.8	3.8	1.4	1.4	4.3	2.5
	5.2	5.25	4.85	1.1	1.6	4.15	1.2	1.2	1.3	4.2	1.4	1.6	1.15	2	5.6	3.8	4.2	1.4	1.4	4.45	2.6
	5.2	5.5	4.85	1.1	1.6	4.2	1.3	1.2	1.3	4.3	1.4	1.6	1.15	2	6	3.8	4.3	1.4	1.45	4.45	2.65
	5.2	5.55	4.9	1.1	1.6	4.2	1.3	1.2	2.3	4.3	1.4	1.6	1.15	2.1	6.2	3.8	4.3	1.4	2.3	4.55	2.65
	5.35	5.85	5	1.1	1.6	4.2	1.35	1.2	2.3	4.5	1.7	1.9	1.15	2.1	6.5	3.95	4.6	1.4	2.4	4.55	2.75
	5.4	5.9	5.05	1.1	1.6	4.2	1.35	1.2	2.3	4.5	1.7	2.3	1.15	2.1	6.8	4	4.6	1.4	3.55	4.7	2.8
	5.45	5.95	5.25	1.1	1.6	4.3	1.35	1.2	2.3	4.6	1.7	2.8	1.15	2.2	6.9	4	4.6	3.2	3.6	5	2.8
	5.5	6.05	5.4	1.1	1.6	4.3	1.4	1.2	2.3	4.6	1.7	2.8	1.4	2.3	7	4.05	4.7	3.2	3.6	5	2.9
	5.5	6.05	5.5		1.6	4.45	1.4	1.5	2.3	4.6	1.7	3.8	1.4	2.3	7.1	4.05	4.8	3.2	3.65	5.1	2.95
	5.55	6.4	5.5		2.4	4.45	1.6	1.5	2.3	5.1	1.7	4.1	1.4	2.4	7.1	4.05	4.8	3.2	6.75	5.15	2.95
	5.6	6.75	5.5		2.4	4.45	1.75	1.5	2.3	5.2	1.7	4.3	1.4	2.5	7.2	4.1	4.8	3.2	6.95	5.15	3
	5.6	6.75	5.5		2.4	4.45	1.75	1.5	2.3	5.5	1.7	4.4	1.4	2.5	7.4	4.15	4.9	3.3	7.55	5.15	3.05
	5.65	6.9	5.7		2.4	4.6	1.75	1.5	2.3	5.5	1.7	5	1.4	2.5	7.5	4.2	5	3.5	8.15	5.3	3.1
	5.65	6.95	5.7		2.4	4.6	1.8	1.5		5.6	1.8	6.4	1.55	2.6	8	4.2	5.2	3.8	8.45	5.3	3.1
	5.7	7.1	5.8		2.4	4.7	1.8	1.5		5.9	1.8	6.5	1.55	2.6	8	4.3	5.4	3.8		5.35	3.2
	5.8	7.4	5.85		2.4	4.8	1.85	1.5		6.1	1.8	6.5	1.55	2.7	7.1	4.3	5.4	3.8		5.65	3.2
	5.85	7.6	5.95		2.4	4.8	1.95	1.5		6.7	1.8	6.5	1.55	2.7	7.1	4.3	5.4	3.8		7.75	3.25
	6	7.9	6.1		3.6	4.85	2	1.5		1.1		6.6	1.6	2.7	7.1	4.4	5.4	3.8			3.4
	6.25	8.05	6.2		4.2	4.85	2.1	1.5		1.1		6.7	1.6	2.8	7.2	4.5	5.4	3.8			3.65					Healthy control 1	Healthy control 2	Healthy control 3	11	26	2	31	23	30	9	16	15	22	27	19	4	18	7	17	28	29
	6.3	8.15	6.35		4.3	5	2.15	1.5		1.1		6.7	1.6	2.8	7.2	4.55	5.4	4			3.9				Mean	6.423	7.586	7.094	1.394	2.585	5.425	3.281	1.87	3.135	2.401	2.318	3.865	3.128	3.374	4.913	3.754	3.227	3.357	4.809	5.843	4.312
	6.45		6.65		4.3	5.4	2.3	2.8		1.1		6.7	1.6	2.8	7.5	4.55	5.6	4.1			4.35				SEM	0.2182	0.2595	0.2882	0.1558	0.1868	0.3515	0.1516	0.09606	0.1888	0.1709	0.1532	0.2728	0.1001	0.09902	0.1298	0.1875	0.1581	0.1341	0.1569	0.1977	0.1662
	6.45		6.65		3.7	6.1	2.35	2.9		1.1		6.8	1.6	2.8	7.5	4.55	5.6	4.4			4.6
	6.5				3.9	6.4	2.35	3		1.1		7.4	2.65	2.9	7.8	4.7	5.8	4.5			4.75
	6.65						2.4	3.1		1.1		6.45	2.9	2.9	7.9	4.7	5.9	5.1
	6.8						2.4	3.3		1.1		6.7	2.95	3	7.9	4.85	6.1	5.9
	6.95						2.4	3.3		1.1			3.15	3	7.9	5.1	6.3	6.1
	6.95						2.5	3.3		1.1			3.15	3.7	7.9	5.35	6.3	6.5
	6.95						2.6	3.3		1.1			3.2	4.6	7.9	6.1	6.3	6.6
	7.45						2.6	3.4		1.1			3.25	5.2	7.9	6.9	6.4	7.7
							2.7	3.2		1.1			3.4		7.9		6.8	7.7
							2.7	3.2		1.1			3.4		7.9		6.9
							3.65	3.5		1.1			3.4		7.9		7.4
							3.75	4.2		1.1			3.4		8.3		7.6
							4.3	4.2		1.1			3.45		8.3		8.3
								4.2		1.1			3.45
								4.3		1.1			3.65
								4.3		1.1			3.65
								4.3		1.1			3.65
								4.9		1.1			3.75
										1.5			3.8
										1.5			4
										1.5			4.15
										1.5			4.2
										1.5			4.2
										1.5			4.25
										1.5			4.5
										1.5			4.5
										1.5			4.5
													4.55
													4.55
													4.6
													4.6
													4.75
													4.85
													4.95
													4.95
													5
													5
													5
													5
													5.05
													5.05
													5.15
													5.15
													5.15
													5.15
													5.15
													5.15
													5.15
													5.25
													5.3
													5.4
													5.4
													5.4
													5.7
													5.7
													5.85
	13.9	11.2	7.1	4.2	1.2	17.3	8	1.8	1.5	3	1.5	6.9	1.2	3.8	4.1	2	1.1	1.2	6.2	7.8	8.3
	9.4	8.8	6	1.2	1.2	6.5	5.6	1.8	1.5	2.7	1.5	7	5.3	3.3	7	2	1.1	1.2	6.2	8.2	7.2
	5.2	9.8	10.3	4.2	1.2	6.4	6.7	1.8	1.5	1.3	1.5	11	5.9	4.3	5.5	5.6	1.1	1.2	7.8	1.3	6.4
	9	9.1	8.1	1.4	1.2	6.5	6.2	1.8	1.5	1.3	1.5	7.1	3.8	4.3	5.5	1.3	1.1	1.2	5.6	7.2	4.4
	7.6	12.2	13	1.2	1.2	7.8	4.9	1.8	1.5	6.6	1.5	7	4.9	3.6	7.1	1.3	1.1	1.2	5.1	7.2	5.8
	6.5	9.5	10.2	1.4	1.2	6.7	6.2	1.8	1.2	1.9	1.5	7.3	2.5	3.9	2.7	3.8	1.1	1.2	6.9	8.2	6.4
	4.9	8	5.4	2.4	6.5	7.8	5	1.1	1.5	1.1	1.5	2.8	3.7	3.9	3.8	5.6	1.1	1.2	6.6	9.6	7.2
	6.9	7.9	5.9	2.4	1.2	8.9	13.3	1.1	1.5	1.1	1.5	3.6	3.7	3.4	6.1	1.3	1.1	1.2	11	8.2	7
	12	10.2	9.3	1.7	1.2	7.8	6.5	1.1	3.7	1.1	1.5	5.4	1.5	4	5.1	1.2	1.1	1.2	17.7	8.2	10.9
	6.8	11.2	7.9	3.2	1.2	6.2	12.3	1.1	3.7	1.1	1.5	1.2	2.8	3.1	5.1	3.8	1.1	1.2	10.4	7.2	17.2
	5.6	4.8	8.2	1.7	1.9	10	6.5	1.2	5.2	1.1	1.5	1.2	4.1	4.1	3.1	2.6	1.1	1.2	7.9	7.8	6.7
	6.7	7.9	5.7	1.7	1.9	6.7	3.6	1.4	1.2	4.1	1.5	6.7	5.7	3.4	5.2	4.1	1.1	1.2	8.2	7.3	1.1
	4.3	5.8	7.3	1.7	1.9	7.6	4.4	1.1	1.2	1.3	1.8	1.2	5.7	3.9	5.5	2.6	1.1	1.2	4.8	8.1	6.6
	6	7.9	7.9	1.7	1.9	7.6	1.4	1.1	4.9	2.2	1.5	1.2	1.5	2.8	5.5		1.1	1.2	6.6	8.8	6.4
	4.1	5.8	12.8	1.7	1.9	5.1	5.3	1.6	6.6	1.2	1.5	14.1	1.5	3.9	6		1.1	1.2	5.7	8.2	1.1
	9.9	5.1	5.3		1.9	5.1	6.3	1.1	1.2	1.2	1.4	5.8	3.9	2.8	7		1.1	1.2	10.3	7.5	5.9
	3.8	8.3	10		1.9	6.9	4.6	1.1	7.5	5.7	1.1	5.8	3.1	4	5.2			1.2	6.2	8.8	5.1
	4.9	9.5	8.3		1.9	7.5	3.6		1.2	2.5	1.4	7.4	7.2	3.4	5.4			1.2	7.8	9.7	1.1
	12.1	10.9	10.5		1.9	8.2	3.8		1.1	1.2	1.1	3.9	1.5	4.4	5.7			1.2	7.8	7.7	1.1
	3.5	6	12.3		1.9	7.6	5.9		1.2	1.2	1.1	7.4	1.2	4.2	5.3			1.2	5.1	7.8	7.4
	2.2	8.6	8.4		1.9	4.6	7		2.3	2.1	1.4	1.3	3.9	3.1	6.5			1.2	3.8	7.3	8.4
	3.2	7.4	4.9		2.3	7.6	6		1.2	1.1	1.1	3	9	3.1	2			1.2	7.6	9.1	7.6
	4.7	10.4	5.9		2.3	4.2	4.9		1.2	1.9	1.4	8.7	1.2	2.4	5.4			1.2	4.1	9.1	5.9
	4.5	7.4	10.4		2.3	11.5	4.4		1.2		1.4	8.7	2.7	3.3	6.1			1.2	3.7	6.7	1.1
	3.9	5.8			2.3	15.5	5.4		1.6		1.4	6.7	2	4.8	6.1			1.2	4.5	1.1	8
	10.6	10.2			2.3	9.8	4.6		1.5		1.4	8.6	1.3	3.8	7.7			1.2	3.9	7.3	3.9
	4.1	7			2.3	1.5	6.3		1.5		1.1	7.4	4	3.8	5.9			1.2	4.8	7.6	8.1
	3.3	5.4			2.3	1.5	5.8		1.8		1.1	7.4	2.9	2.8	3.7			1.2	3.1	4.8	8.1
	4.9	10.8			2.3	17.7	8.6		1.6		1.1	7.1	4	3.6	4			1.2	5.9	7.7	6.7
	4.8	3.6			2.3	8.9	5.5		1.5		1.2	8.1	3.7	2.6	5			1.2	3.8	7.6	10.6
	10.5	10.9			2.3	8.9	5.3		1.6		1.2	7.4	1.2	4.5	7			1.2	3.5	8.4	6.4
	9.8	7.1			2.3	1.6	3.6		1.6		1.2	7.7	1.2	4.6	4			1.2	3.8	7.8	5.2
	5.8	11			1.4	1.6	6.7		1.8		1.2	9.3	5.8	3.8	4.9			1.2	4.6	9	6.6
	4.2	14.1			1.4	1.6	5.1		1.8		1.2	6.3	3.9	3.9	3.9			1.3	3.5	10.3	9.1
	4.2	5.5			2.4	1.6	4.6				1.2	5.3	2.8	7.2	5.8			1.3	4.2	9	6.7
	10.4	5.4			1.4	6.3	4.9				1.2	11.5	2.8	3.9	4.9			1.3	4.3	8.5	6
	4.3	7			1.4	12.9	5.1				1.2	13	4.4	4.5	5.3			1.3	5.4	17.7	6.9
	3.6	6.7				4.7	4.6				1.2	1.1	4.5	4	5.4			1.3	4.8	7.3	4.8
	4.6	10.2				1.4	4.9				1.2	8.2	1.3	4.2	4.2			1.3	3.5	7.6	5.8
	4.3	11.2				5.8	5				1.2	5.8	2.2	3.6	5.1			1.3	3	8	5.7
	5.2	10.4				10.7	4.2				1.3	4	2.2	4.1	2.6			1.3	5.3	8.6	1.6
	4.9	9				5.8	4.3				1.2	1.7	1.2	3.9	5.6			1.3	3.7	7.4	1.6
	3.3	7.4				5.8	4.3				1.2	7.3	1.2	3.9	5.4			1.3	4	6.8	1.6
	3.7	7.4				5.8	6.9				1.2	7.9	1.3	3.2	3.1			1.3	3.3	9	5
	3.4	6.3				1.4	5.2				1.2	5.4	5.2	3.1	4.3			1.3	3.4	7.2	8.1
	5.5	7.3				3	6.9				1.2	9.3	1.1	3	7			1.3	3.5	9	7.2
	5.4	8.7				3	2.6				1.2	15.8	1.1	3.4	5.6			1.3	3.6	8.3	3.2
	3.8	8.1				5.3	5.6				1.2	7.2	3	3.5	3.5			1.3	5.4	7.8	6.3
	4.4	6.7				5.3	6.9				1.2		1.1	4.2	6.8			1.3	4.6	6.6	3.9
	4.4	8.7				12.9	6.9				1.2		1.1	7	5.1			1.3	4.3	6.9	3.1
	4.2						4.3						4	3.6	5.4			1.3	4	6.9	3.9
							5.9						4	7.2	5.3			1.3	4	8.9	5.3
							4.3						1.1	3.8	4.8			1.3	3.5	4.7	4.6
							5						1.1	4.5	6.9			1.3	3.7	8.1	3.1
							5						1.1	3.3	4.8			1.3	3.7	6.3	3.9
							5.7						1.1	3.5	4.5			1.3	8.3	8.3	4.2
							4.8						1.1	3	3.3				3.4	9	5.8
							5.4						5	2.4	5				4.1	6.9	4.1
							5.5						1.1	4.1	4.7				4.1	7.2	5.1
							2.4						1.1	3.7	3.7				1.4	6.5	4
							6.3						1.1	3.3	4.9				3.2	6.1	3.8
							4.7						1.1	4.1	4.1				4.1	9	4.7
							5.3						3.4	4.3	5.6				4.7	8.2	6.6
							3.5						9.1	4.9	5				5.1	6.8	4.9
							2.9						4.6	4.5	9.9				4.1	5.5	4.7
							3.2						1.3	3.5	5.1				4.2	3.8	4.6
							2.9						3.4	3.1	4.5				4.9	6.2	4.9
							3.6						1.3	2.9	4.1				3.8	7.4	4.6
							3.9						1.3	4.6	4.8				5.4	5.5	4.5
							2.3						1.3	3	5.4				3.9	5.5	4.5
							4.4						6.7	3	6.4				4.3	5.5	2.5
							2.5						1.3	2.2	6				4.5	6.1	5.5
							4.9						4.3	2.8	5.8				5.1		3.4
							6.3						1.3	3.5	4.9				4.5
							5.3						7	3.8	4.8				3.8
							3.1						1.3	3.6	5.2				4.3
							3.3						1.3	3.5	4.3				3.5
							4.4						1.2	3.5	4				4.4
							4.5						4.3	6.5	3.3				4.9
							5						1.9	2.3	5.9				3.5
							5.5						2.1	2.8	3.2				3.1
							4						4.5	3.8	3.5				3.3
							3.9						2.1		3.8				4
							3						2.6		3.8				4
							3.1						2.4		6.5				3.8
							3.2						2.1		3				5.5
							4.1						1.7		4.6				5.5
							2.8						3.6		4.9
							3						2.1		3.1
							3.7						3.6		3.1
							3.2						5.8		4.1
							2.5						3.1		3.4
							2.8						2.1		5.2
													2.6		4.3
													2.6		6.4
													2.1		5
													2.1		5
															7.5
															6.1
															6.1
															3.8
															7.1
															3.4
															4.3
															7.7
															4
															11.9
															3.4
															6.4
															5
															3.1
															7
															6.5
															5.8
															2.7
	7.8	9	4.7	4.5	5	4.5	3.6	1.3	1.5	4.5	6.9	2	4.8	6.1	8.1	2	4.8	7.1	3.9	5.2	2.9
	7.8	4.4	10.5	1.4	5	5.9	1.3	1.3	9.4	1.1	1.3	4	3.3	6.1	7.4	2	5.5	5.6	3.2	6.5	4.2
	6.4	3.9	6.2	2.7	1.3	5.8	2.6	1.3	3.3	3.3	3.4	1.4	3.6	1.2	1.4	1.3	1.4	5.1	7.1	5.3	4.2
	8.6	9.6	4.5	2.2	7.3	1.1	2.2	1.3	3.9	1.1	4.1	3.4	3.2	3.3	6.5	1.3	5.7	5.1	4.3	6.1	4.2
	7.8	10.4	4.6	1.4	7.6	1.1	2	3.3	2.7	1.1	2.8	3.4	1.5	1.9	6.5	5.3	3.9	6.6	5	3.8	3.9
	6.5	9.2	9.8	1.4	5.9	1.1	1.8	1.3	6.6	1.1	4.1	1.1	4.6	1.9	6.5	1.1	4.7	6.4	3.3	4.7	3.4
	10	3.4	5.8	2.4	5.9	1.7	1.7	1.3	3.8	1.1	4.2	1.1	1.5	1.9	7.1	5.6	3	7.3	2.3	5.3	3.5
	10	3.4	10.1	1.8	2.3	1.7	1.7	1.3	1.5	1.2	4.2	1.1	2.4	1.9	7.1	7.7	1.5	5.4	6.2	1.2	4
	7.6	3.5	5.9	2.5	5.7	1.1	1.4	1.3	1.5	1.4	4.4	1.1	3.6	1.9	1.4	1.2	1.4	6.3	6.4	5.4	3.4
	8.2	10.1	11.2	1.9	7.7	1.7	1.8	1.3	4.2	1.4	3.7	1.1	4.6	4	8.1	6.3	3.4	6.7	2.6	1.2	3.1
	5.1	10.5	10.7	1.3	5.9	4.6	3	2.3	1.4	2.9	4.9	3.5	3.2		1.4	4.1	3.4	3.8	3.1	5.6	4
	6.6	9.8	10.6	1.3	5.7	1.1	3.4	2.6	3.1	4.3	6.8	1.1	4		7.7	2.6	1.4	1.7	2	6.5	1.8
	10.5	12.3	6.9	1.3		1.1	2	2.6	3.9	4.3	3.4	1.1	1.3		7	2.6	1.4	5.3	8.6	6.9	6.1
	7.6	5.8	5.8	1.3			1.1	1.4	1.1	1.4	4	1.1	2.1		4.4		3	5.5	6.6	10.7	3.8
	7.6	6.4	10.1	1.3			1.1	2	8.7	1.1	3.7	1.1	3.1		7		2.6	6.5	6.6	1.2	4.2
	8	12.9	12.3	1.3			1.7	1.9	1.5	1.2	4.9	1.1	2.7		5.8		3	5.5	7.3	5	4.9
	7.6	12.4	10.2	1.6			1.1	1.3	3.8	1.1	11.1	1.1	3.1		5.3		2.5	5.6	4.6	4.5	5.3
	5.7	10.3	8.4	1.6			1.4	2.4	2.7		3.4	1.1	3.6		7.1		1.4	6.3	5.6	1.3	1.1
	5.7		7.6	1.6			1.1	2.9	3.1		3.4	1.1	1.3		6.4		1.4	5.2	7.6	5	5.3
	8.6			1.5			1.2	1.4	8.9		3	1.1	3.4		7.4		1.4	4.9	4.3	4.7	6.5
	15.5			2.3			2.2	2.2	1.1		4.3	1.1	4		7.7		1.4	5.5	4.1	3.7	4.7
	1.5			2			1.5	1.4	10.2		3.7	1.1	3.7		4.7		1.4	6.2	4.5	1.3	1.1
	10.5			1.5			1.4	2.2	1.1		3.6	1.1	6.5		8.2		1.1	5.4	11.3	4.2	3.4
	10.6						1.1	1.1	1.1		3.5	1.1	3.7		3.3		1.4	4.6	4.3	4.4	4.2
	7.6						1.1	1.3	6.1		3.3	1.4	7.5		2.4		1.3	1.6	5	4	3.7
	8.9						1.9	1.4	5.1		2.8	1.4	5.2		1.4		4.3	5	4.1	1.1	2.6
	8.9						2.9	1.2	3.7		6.6	3.4	2.2		3.2		1.3	5.2	3.4	3.8	3.5
	12.7						1.2	1.4	4.2		3	1.4	2.2		7.1		5.7	4.8	4.1	4.4	2.7
	10.5						1.3	1.3	5		3.8	3.4	5.4		1.1		1.3	6.2	6.2	3.7	3.4
	10.6						1.3	1.1	2.5		3.5	3.4	3.9		6		1.3	4	5.3	3.2	3.5
	5.8						1.2	1.3	3.8		3.5	1.4	3		2.7		1.3	6.9	5.9	4.3	3.1
	4.7						1.2	1.3	1.1		3.1	1.2	3.1		3.7		4.5	3.6	5.3	4.1	4.3
	9.1						1.2	1.3	3.1		5	1.4	3.1		6.5		4.5	5.1	5.9	6.3	2.5
	6.4						1.2	1.3	1.1		4.1	1.4	2.9		3.7		3.6	1.6	6.1	3.4	4.2
	1.4						1.7	1.3	1.1		4	1.4	3.7		3.6		2.9	4.9	3.8	5	4.4
	10.7						1.2	1.3	2.3		6.1	1.4	4		1.1		3.9	5	5.6	3.8	2.9
	5.8						1.6	1.3	1.1		2	1.4	1.5		4.6		2.4	1.1	3.7	4.4	4.3
	5.8						1.5	1.3	1.3		4.3	1.4	2.2		5.2		2.4	7.4	7.4	3.2	4.2
	5.3						1.6		1.3		1.1	1.4	2.4		3.5		4.9	7.4	4.2	3.7	2.6
	5.3						1.4		2.6			1.4	2.2		6.5		4.6	5.1	3	4.4	9.7
	5.3						1.2		5.7			1.4	1.5		6.6		1.3	4.7	4.9	3.7	2.6
	6.3						1.1		1.3			1.4	4.7		4		5.3	1.6	5.7	5.5	6.5
	9						1.6		4.8			1.2	3.7		3.7		5.3	1.9	4	3.5	1.1
							1.6		7			1.2	2.2		6.7		1.3	3.9	1.1	3.7	4.5
							1.5		7.5			1.8	3.3		5.2		1.3	2.4	6.1	3.1	5.8
							1.3		1.3			1.2	4.5		2.9		1.3	6.1	4.4	4	4.5
							1.4		2.8			1.2	4.2		2.9		4.3	4.5	4.5	3	5
							1.4		2.8			1.2	1.4		4.6		5.3	5.6	10.1	4	4.3
							1.1		2.4			1.2	3		1.7		2.8	5.6	5.5	3.1	4.3
							1.1		2.6			1.2	1.2		2.5		3	4	5.3	1.1	5.6
							1.5		1.2			1.2	1.2		2		2.8	4.2	4.1	3.7	5.5
							1.1		2.7			1.2	1.9		2.2		1.7	3.8	4.3	1.1	5.1
							1.8		1.3			1.2	2.9		2.2		2.4	5.1	4.1	3.9	3.1
							1.5		1.3			1.2	4.3		1.3		4.5	3.5	4.2	3.5	2.7
							1.3		3.4			1.2	1.2		2.1		2.4	1.7	3.3		2.9
							1.1		3.1			1.2	4.6		2.1		2.8	5	5.5		2.1
							1.1		6.8			1.2	2.7		2.2		2.8	5.1	5.1		2.7
									6.3				1.2		2.3		1.6	4.4	5.6		3.6
									1.9				1.6		2.6		3.5	4.3	3.3		2
									6.9				1.5		2.4		1.6	1.7	4.8		5.6
									3.7				1.4		2.3		2.7	5.1	5.3		4.3
									2.2				4.1		2.6		2.7	5.1	5.3		2.3
									3.9				3.5		1.9		2.8	4.5	5.3		2.7
									3.2				3.9		2		3.4	4.7	4.9		2.1
									3.2				4.2		2		1.6	1.7	5.2		1.3
									3.2				2.9		2.1		3.5	6	5.8		3
									3.6				4.8		2.6		2.9	5.8	5.3		2.4
									2.7				3.5		1.2		4.1	1.7	5.1		2.2
									3.2				3.5		3.3		3	4.2	3.8		1.5
									10.1				2		1.3		4.8	3.6	3.5		2.5
									8.5				4.2		2.6		4.8	3.9	5.4		1.2
									4.2				4.5		3.1		1.1	3.9	4.1
									4.4				3.9		2.6		1.1	4.5	5.4
									9.3				3.9		2		1.1	5.3
									4.2				4		1.9		1.1	4.8
									2.7				1.6		4.1		1.1	4.7
									3.5				3.8		2.3		1.1	4.7
									9.7				5.1		3.3		1.1	4.6
									7.2				2		1.8		1.9	4.8
									4				3.3		1.3		1.5	2.4
									7.2				3.5		2		1.5	2.4
									1.4				1.6		1.1		1.1	5.5
									2.5						3.3			4.6
									2.1						2.6			2.4
									2.6						2.3			3.4
									1.4						2.5			4.1
									10									4.5
									3.6									4.3
									5									3.3
									1.4									4.5
									3.9									3.6
									3.7									3.3
									2.1									4
																		3.3
																		4.3
																		4.2
																		4.5
																		3.6
																		3.3
																		1.5
																		4.6
																		2.6
																		4
																		4.2
																		3.7
																		4
																		2.7
																		4.5
																		4.3

## Sheet: Figure 2E
RP patient waveform analysis		Normal cilia beat			Static cilia			Restricted cilia beat			Rigid cilia beat			Uncoordinated cilia beat
	Healthy control 1	83.8479	89.8085	91.7513	0	2.67361	3.22852	1.19048	1.91802	1.62338	14.9616	1.58455	1.24358	0	4.01528	2.15325
	Healthy control 2	97.0722	88.4396	92.773	0	4.47234	0.995025	1.77836	2.66667	1.43362	1.14943	2.37037	2.98507	0	2.05099	1.8133
	Healthy control 3	98.6233	93.0429	91.836	0	3.35	1.40204	0.417	0.50303	0.510445	0	1.26103	3.23957	0	1.80892	1.78127
	11	0	0	0	100	88.1858	78.3912	0	11.3596	12.7626	0	0	0	0	0.454545	8.84615
	26	0	0	0	78.0358	34.586	74.4056	21.9642	10.7304	13.6457	0	3.2586	2.66667	0	51.425	9.28205
	2	0	0	0	7.14794	51.8314	79.0909	6.92359	6.23432	7.57576	73.8924	21.1417	1.11111	12.036	16.1305	12.2222
	31	31.9862	5.02186	32.0065	4.72236	12.5484	11.6859	10.634	16.0128	6.81757	35.8356	49.7853	26.8728	16.8218	21.25	22.6172
	23	0	0	0	92.9123	84.426	85.0348	7.08772	14.8047	11.9982	0	0	1.42857	0	0.769231	1.53846
	30	0	0	13.8557	84.2949	29.9517	5.57565	15.7051	29.4418	12.9679	0	19.431	31.0197	0	21.1755	36.581
	9	0	0	0	69.9181	77.0309	67.8509	18.0621	20.6702	29.9896	12.0198	0	1.0101	0	2.29885	1.14943
	16	0	0	8.01389	95.7672	100	49.4167	4.2328	0	6.54167	0	0	0	0	0	36.0278
	15	0	8.51371	0	71.7555	16.1678	94.307	6.21118	15.266	5.08692	22.0333	38.247	0	0	21.8055	0.606061
	22	0	0.411523	1.1194	52.5687	26.0362	16.4532	15.8046	14.856	17.446	31.6267	29.0796	10.8872	0	29.9871	54.0943
	27	15.0568	19.6126	0	19.4778	16.0363	81.1897	15.9653	12.0346	13.5897	34.7432	22.4954	1.25	14.757	29.821	3.97059
	19	2.46914	37.2938	5.54029	7.60452	10.6015	16.9807	11.8581	9.97899	19.1589	76.1075	30.0148	25.6826	1.96078	12.111	32.6376
	4	1.28205	0	0	4.6217	98.8095	89.5031	3.86881	1.19048	3.83023	88.0443	0	0	2.18311	0	6.66667
	18	31.8342	0	8.10133	3.06792	100	40.5043	5.03742	0	12.6018	32.8773	0	20.3267	27.1832	0	18.4659
	7	0	0	6.62064	94.1712	100	3.13423	5.82878	0	6.16736	0	0	23.4768	0	0	60.601
	17	6.06061	0	8.85084	41.1422	9.20231	8.15612	23.411	65.561	46.6971	25.2448	25.2367	4.90215	4.14141	0	31.3938
	28	28.2351	1.02259	15.0796	7.87947	24.1942	18.9972	5.10169	13.0791	15.8579	26.1637	59.9234	13.3329	35.6504	12.7331	36.7325
	29	4.73488	4.97053	25.9405	1.10399	10.185	10.9333	0.352113	13.375	4.54307	46.7952	20.6708	24.3199	47.0138	47.8357	34.2633
	Mean	Normal cilia beat	Static cilia	Restricted cilia beat	Rigid cilia beat	Uncoordinated cilia beat
	Healthy control 1	88.4693	1.96738	1.57729	5.9299	2.05618
	Healthy control 2	92.7616	1.82246	1.95955	2.16829	1.2881
	Healthy control 3	94.5008	1.58401	0.476825	1.5002	1.19673
	11	0	88.859	8.04075	0	3.10023
	26	0	62.3425	15.4468	1.97509	20.2357
	2	0	46.0234	6.91122	32.0484	13.4629
	31	23.0049	9.65221	11.1548	37.4979	20.2297
	23	0	87.4577	11.2969	0.47619	0.769231
	30	4.61858	39.9407	19.3716	16.8169	19.2522
	9	0	71.6	22.9073	4.3433	1.14943
	16	2.6713	81.728	3.59149	0	12.0093
	15	2.8379	60.7434	8.85469	20.0934	7.47052
	22	0.510309	31.686	16.0355	23.8645	28.0271
	27	11.5565	38.9013	13.8632	19.4962	16.1829
	19	15.1011	11.7289	13.6653	43.9349	15.5698
	4	0.42735	64.3114	2.96317	29.3481	2.94993
	18	13.3118	47.8574	5.87974	17.7347	15.2164
	7	2.20688	65.7685	3.99871	7.82559	20.2003
	17	4.97048	19.5002	45.223	18.4612	11.8451
	28	14.7791	17.0236	11.3462	33.14	28.372
	29	11.882	7.40743	6.09006	30.5953	43.0376

## Sheet: Figure 2H
RP HNC Rotational polarity	Healthy control 1	Healthy control 2	Healthy control 3	11	26	2	31	23	30	9	16	15	22	27	19	4	18	7	17	28	29		Average data	Healthy control 1	Healthy control 2	Healthy control 3	11	26	2	31	23	30	9	16	15	22	27	19	4	18	7	17	28	29
All data	0.579592	0.594052	0.69275	0.514564	0.364066	0.677891	0.197982	0.386688	0.294413	0.03687	0.11446	0.36939	0.284394	0.218727	0.235108	0.319556	0.1659	0.160057	0.459651	0.231595	0.584153			0.549069	0.500893	0.693588	0.253039	0.198683	0.426619	0.291788	0.371619	0.29497	0.173566	0.131282	0.375064	0.272823	0.265033	0.266894	0.49919	0.259419	0.156279	0.394727	0.246649	0.358985
	0.587955	0.623714	0.655644	0.514555	0.258169	0.368899	0.276052	0.504437	0.127174	0.174235	0.011507	0.579991	0.427558	0.037601	0.329937	0.571206	0.380401	0.157569	0.342593	0.079828	0.253313			0.646454	0.658328	0.64133	0.263031	0.270981	0.228633	0.288875	0.301722	0.214606	0.164209	0.141485	0.272701	0.208019	0.202349	0.322078	0.319533	0.235047	0.140551	0.337455	0.396642	0.329241
	0.316719	0.527095	0.756545	0.09194	0.190539	0.243458	0.42702	0.458875	0.594057	0.239129	0.11909	0.479979	0.452565	0.376416	0.210752	0.601808	0.409495	0.12767	0.242956	0.427924	0.364788			0.591303	0.596142	0.604263	0.250898	0.194569	0.254283	0.232883	0.308724	0.233678	0.154762	0.099012	0.215386	0.242476	0.386568	0.370986	0.333467	0.285833	0.173832	0.355421	0.403016	0.335157
	0.463834	0.7011	0.752601	0.325403	0.311126	0.515637	0.273944	0.104882	0.388856	0.157901	0.171068	0.482276	0.304381	0.41421	0.107013	0.463189	0.174849	0.28252	0.532157	0.3724	0.434252
	0.423248	0.34841	0.632945	0.121036	0.303512	0.286286	0.452424	0.359469	0.585002	0.201552	0.154665	0.064548	0.23414	0.221843	0.20506	0.678632	0.167766	0.077173	0.679731	0.158015	0.373193
	0.690718	0.537549	0.769748	0.426857	0.12481	0.32571	0.276628	0.194586	0.2715	0.10288	0.181575	0.331723	0.137641	0.241754	0.0553	0.795652	0.437043	0.101329	0.066423	0.042062	0.298112
	0.880958	0.565231	0.633591	0.31611	0.213253	0.436335	0.213623	0.465912	0.580784	0.167675	0.126053	0.2935	0.286804	0.113759	0.223842	0.706289	0.151345	0.072014	0.663917	0.219007	0.504338
	0.59069	0.397992	0.705835	0.502129	0.149482	0.324681	0.426562	0.35969	0.369309	0.179128	0.140261	0.489289	0.238085	0.095947	0.165508	0.801363	0.183093	0.195685	0.261121	0.196421	0.200211			Healthy control 1	Healthy control 2	Healthy control 3	11	26	2	31	23	30	9	16	15	22	27	19	4	18	7	17	28	29
	0.486723	0.423386	0.734955	0.288845	0.206273	0.298386	0.269168	0.456956	0.203858	0.09564	0.162857	0.282661	0.415549	0.112317	0.566274	0.77216	0.440168	0.201235	0.261496	0.262331	0.361816		Mean	0.5956	0.5851	0.6464	0.2557	0.2214	0.3032	0.2712	0.3274	0.2478	0.1642	0.1239	0.2877	0.2411	0.2847	0.32	0.3841	0.2601	0.1569	0.3625	0.3488	0.3411
	0.591635	0.533652	0.674436	0.090959	0.170384	0.20163	0.342564	0.395649	0.113581	0.34085		0.309006	0.370158	0.204713	0.190484	0.510999	0.031725	0.187542	0.43722	0.109425	0.334559		SEM	0.02819	0.04578	0.02591	0.003739	0.02481	0.06216	0.01917	0.02222	0.02424	0.005428	0.0128	0.0467	0.01872	0.05408	0.03007	0.0577	0.01466	0.009612	0.01691	0.05109	0.009091
	0.548794	0.622709	0.812553	0.195495	0.146811	0.276976	0.40547	0.345693	0.101376	0.202815		0.443336	0.27741	0.466194	0.260044	0.44594	0.355796			0.540129	0.639389
	0.667199	0.389719	0.85058	0.084734	0.101379	0.692759	0.238838	0.426592	0.186777	0.222239			0.244695	0.316749	0.082284	0.404588	0.215446			0.419075	0.330007
	0.703867	0.662298	0.794027	0.040047	0.283277	0.388528	0.373962		0.169377	0.135403			0.361649	0.228813	0.443934	0.665397				0.148223	0.366607
	0.336893	0.413869	0.792216	0.213758	0.229135	0.561074	0.338257		0.160189	0.185439			0.21744	0.466666	0.170424	0.785488					0.32117
	0.66418	0.305287	0.827763	0.214688	0.113804	0.206642	0.280125		0.089624	0.154943			0.305892	0.30296	0.539065	0.387339					0.365128
	0.551953	0.531789	0.817209	0.203512	0.012906	0.554092	0.283798		0.483642	0.249007			0.290306	0.48225	0.555297	0.682638					0.253841
	0.426108	0.640284	0.761643	0.24863		0.43773	0.504897			0.192746			0.236302	0.288539	0.417931	0.409289					0.416998
	0.512133	0.527452	0.728392	0.071154		0.20378	0.331175			0.151574			0.188757	0.134476	0.438178	0.134981					0.632625
	0.504311	0.418717	0.096168	0.207791		0.556497	0.14225			0.059888			0.124078	0.311696	0.106519	0.600106					0.215053
	0.401384	0.317899	0.799354	0.316633		0.468845	0.33622			0.178693			0.070524		0.433358	0.493999					0.177384
	0.601561	0.492265	0.898144	0.324977		0.558168	0.300361			0.107429			0.366788		0.209513	0.545036					0.38477
		0.304551	0.64662			0.3984	0.264602			0.054985			0.221626		0.038377	0.32257					0.175962
		0.50096	0.864692			0.348348	0.339474			0.188538			0.323645		0.205742	0.144487					0.373035
		0.503706	0.72858			0.593237	0.555032			0.317843			0.171795		0.161312	0.187994					0.526037
		0.585556	0.783251			0.634399	0.448341			0.138616			0.175863		0.321091	0.448515					0.324335
		0.411842	0.818529			0.533695	0.295248			0.267538			0.365346			0.340748					0.17791
		0.597036	0.829655				0.309801			0.061692						0.258161					0.303622
		0.546877	0.729997				0.558937			0.156246
			0.635634				0.214882			0.311906
			0.310182				0.149205
			0.129444				0.272566
			0.63524				0.295496
			0.660973				0.297827
			0.626136				0.102572
			0.743062				0.081627
			0.780167				0.143656
			0.745504				0.226673
			0.695418				0.281374
			0.508186				0.044343
			0.734614				0.098541
			0.622435
			0.828472
			0.728927
			0.767074
			0.780731
			0.721728
			0.832344
			0.80847
			0.724701
			0.778691
			0.733309
			0.726764
			0.683525
			0.589279
			0.747551
			0.416804
			0.785316
			0.318207
			0.700333
			0.646149
			0.745942
			0.770563
			0.72641
			0.774998
			0.772242
			0.856849
			0.78759
			0.193391
			0.748252
			0.736025
			0.767888
			0.790962
			0.706397
			0.77905
			0.732724
			0.797985
			0.750542
			0.615218
			0.130735
			0.689379
			0.881493
			0.091504
			0.748782
			0.068792
			0.601879
			0.825497
			0.838184
			0.842473
			0.849277
			0.83506
			0.852752
			0.819563
			0.84239
			0.705757
			0.772564
			0.747205
			0.693191
			0.541252
			0.5986
			0.784159
			0.579191
			0.495063
			0.557138
			0.784011
			0.712268
			0.835105
			0.762506
			0.722208
			0.727808
			0.485397
			0.778261
			0.695591
	0.64334	0.866192	0.972124	0.142812	0.349717	0.153016	0.086604	0.252848	0.069821	0.08935	0.037146	0.027269	0.159659	0.346906	0.50457	0.515079	0.154695	0.076614	0.256917	0.499575	0.240624
	0.794327	0.723967	0.458462	0.044526	0.071358	0.0666	0.269901	0.096969	0.253421	0.266591	0.132081	0.340502	0.56331	0.147646	0.204228	0.482297	0.169909	0.23274	0.481399	0.289774	0.123624
	0.42951	0.766146	0.62057	0.296272	0.528524	0.08751	0.144166	0.297747	0.170899	0.227156	0.234996	0.086226	0.28328	0.126683	0.266715	0.354394	0.142429	0.029613	0.035355	0.389176	0.119049
	0.549768	0.64537	0.527275	0.255345	0.298877	0.091351	0.374363	0.289385	0.1958	0.033978	0.252104	0.291325	0.05407	0.040632	0.505334	0.339714	0.000988	0.030423	0.78564	0.400492	0.34766
	0.523204	0.619994	0.600216	0.280597	0.259124	0.443553	0.26618	0.452325	0.279493	0.043982	0.028721	0.150917	0.187674	0.265016	0.287421	0.171033	0.191665	0.063729	0.273592	0.328627	0.241097
	0.742704	0.680831	0.722259	0.343349	0.176815	0.256472	0.050838	0.27316	0.176374	0.113245	0.211792	0.06208	0.145471	0.233117	0.300339	0.428421	0.156387	0.281271	0.582029	0.421977	0.365249
	0.684586	0.6497	0.644741	0.269184	0.442461	0.195745	0.064917	0.48429	0.345507	0.189595	0.11948	0.154601	0.149951	0.048083	0.34476	0.06938	0.396587	0.13227	0.177606	0.513405	0.692331
	0.701076	0.64592	0.75483	0.170502	0.123429	0.17231	0.350264	0.308398	0.223073	0.14817	0.207308	0.584429	0.155948	0.336595	0.120542	0.205146	0.148198	0.256563	0.488179	0.292555	0.565831
	0.346201	0.688781	0.599429	0.225734	0.091395	0.161217	0.115344	0.387409	0.074698	0.119241	0.06759	0.471262	0.201742	0.086609	0.096537	0.314018	0.158018	0.117494	0.157356	0.663875	0.061883
	0.820051	0.803918	0.61038	0.130797	0.409913	0.278026	0.436772	0.117913	0.035694	0.232885	0.178831	0.337429	0.180329	0.150454	0.687741	0.335346	0.150968	0.178425	0.006846	0.152944	0.154875
	0.704369	0.813285	0.548701	0.279383	0.236784	0.216859	0.196036	0.358497	0.108485	0.175554	0.05564	0.195416	0.288291	0.263062	0.361162	0.049741	0.220369	0.084911	0.283201	0.378141	0.392492
	0.687694	0.649358	0.816449	0.259655	0.261161	0.594707	0.238264		0.196495	0.184692	0.128871	0.080117	0.046073	0.165271	0.619524	0.50385	0.136098	0.166897	0.407018	0.118305	0.26479
	0.5232	0.718954	0.551664	0.200703	0.201174	0.234566	0.263485		0.173268	0.253706	0.269647	0.298132	0.298596	0.1536	0.265254	0.355014	0.254842	0.042959	0.257945	0.055846	0.393266
	0.823963	0.690803	0.446492	0.270507	0.23181	0.187962	0.418092		0.115088	0.03974	0.031768	0.324257	0.156477	0.259021	0.178058	0.199144	0.159492	0.227419	0.34347	0.477705	0.430396
	0.523368	0.617199	0.640678	0.156239	0.124831	0.236973	0.152427		0.245554	0.036386	0.031413	0.05076	0.140922	0.165948	0.050179	0.393814	0.123897	0.189867	0.491738	0.184821	0.488122
	0.617988	0.509518	0.771007	0.222208	0.427585	0.137408	0.383463		0.391066	0.103337	0.159792	0.280745	0.097393	0.35881	0.310018	0.297637	0.172407	0.038645	0.091634	0.29443	0.332246
	0.724882	0.644426	0.529988	0.448032	0.407093	0.082783	0.385378		0.259059	0.026437	0.175652	0.277559	0.278848	0.136693	0.26932	0.133662	0.258493	0.015809	0.424305	0.441125	0.236005
	0.593811	0.609922	0.698887	0.234265	0.169179	0.378024	0.585601		0.110034	0.164446	0.178409	0.581917	0.347525	0.156443	0.051387	0.340508	0.446758	0.037568	0.244628	0.504281	0.471089
	0.652469	0.364131	0.704973	0.540126	0.190027	0.146912	0.190755		0.250828	0.23779	0.217615	0.292498	0.250786	0.283645	0.61241	0.224229	0.165132	0.148361	0.988993	0.335048	0.075376
	0.84257	0.458147	0.538387	0.302275	0.331558	0.257716	0.377436		0.146899	0.381458	0.037774	0.42714	0.23397	0.168547	0.425378	0.90067	0.159588	0.081224	0.189538	0.064648	0.166257
			0.710411	0.376953	0.033319	0.329964	0.354831		0.466201	0.010669	0.139018	0.242016	0.156809	0.150922	0.414021	0.175961	0.396382	0.244705	0.316478	0.487385	0.579274
				0.161954	0.149296	0.320246	0.164504		0.433581	0.140858	0.033505	0.048579	0.273093	0.236291	0.472452	0.423311	0.168017	0.191643	0.140935	0.479905	0.356365
				0.324609	0.325578		0.336239			0.062852	0.034879	0.292962	0.158149	0.178815	0.228505	0.372496	0.166553	0.111897	0.141288	0.974157	0.431381
				0.155608	0.278106		0.409874			0.162583	0.272329	0.275632	0.326646	0.185093	0.24675	0.288696	0.114274	0.076888	0.592185	0.612521	0.17332
				0.31729	0.450477		0.36683			0.152916	0.032126	0.056481	0.137955	0.41483	0.229353	0.244388	0.12542	0.094286	0.625226	0.555328	0.179982
				0.335837	0.082855		0.335377			0.481035	0.047366	0.154424	0.0592			0.165628	0.482038	0.120246	0.1435		0.271976
				0.030632	0.255575		0.16553			0.252687	0.165147	0.263983	0.150303			0.196965	0.630269	0.097401	0.313541		0.232631
				0.054501	0.465441		0.441449			0.295865	0.296213	0.229247	0.152132			0.521562	0.364295	0.205653	0.377239		0.812977
				0.2184	0.497599		0.27447			0.010671	0.044547	0.29545	0.028558			0.464822	0.29516	0.101795	0.414291		0.268041
				0.255617	0.265338		0.500393			0.259385	0.144531	0.23121	0.019254			0.217404	0.28545	0.155837	0.091572		0.40903
				0.467546	0.31101		0.288672			0.145574	0.108959	0.16559	0.158491			0.129217	0.16729	0.273396
				0.302477	0.085894		0.255551			0.316653	0.255734	0.178176	0.179952			0.294273	0.383304	0.128716
				0.241442	0.229566					0.1041	0.335286	0.439472	0.239402			0.201797	0.153129	0.133733
				0.290964	0.450475					0.374624	0.062567	0.255219	0.172035			0.167659	0.178841	0.152426
				0.354658						0.036691	0.254377	0.757163	0.223022			0.31418	0.302225	0.099856
				0.432119						0.09545	0.128793	0.189443	0.134565			0.283688	0.18746	0.25608
				0.340206						0.105363	0.122937	0.422268	0.191496			0.238325	0.274755	0.161362
				0.208212								0.55075	0.357156			0.326312	0.277991	0.183771
				0.246695									0.257157			0.589124	0.175031	0.135675
				0.050865									0.338974			0.245303	0.141489	0.047609
				0.545172									0.143895			0.456944	0.232822	0.093906
													0.036505			0.489225	0.137475	0.067841
													0.47323				0.24494	0.171171
													0.42938				0.165811	0.054444
													0.34273				0.044334	0.158822
													0.277867				0.266082	0.030926
													0.138616				0.163336	0.044432
																	0.158721	0.034322
																	0.160735	0.07123
																	0.259413	0.099756
																	0.376084	0.110163
																	0.21386	0.039035
																	0.318597	0.066808
																	0.428512	0.100979
																	0.375565	0.244707
																	0.580058	0.237275
																		0.197976
																		0.036041
																		0.231435
																		0.112308
																		0.229557
																		0.244539
																		0.005523
																		0.381081
																		0.132739
																		0.324862
																		0.188045
																		0.055594
																		0.132953
																		0.19227
																		0.133899
																		0.245547
																		0.214449
																		0.1807
																		0.213277
																		0.206826
																		0.126533
																		0.286208
																		0.078628
																		0.061471
	0.52777	0.46538	0.432134	0.262233	0.404226	0.060223	0.405817	0.475136	0.121084	0.091976	0.287644	0.221493	0.185719	0.500227	0.867613	0.596557	0.605123	0.402446	0.243879	0.139838	0.200577
	0.630024	0.529628	0.41592	0.140635	0.036934	0.409112	0.277114	0.332941	0.183691	0.19038	0.175774	0.24297	0.478605	0.228307	0.150991	0.214613	0.126023	0.181185	0.256318	0.2126	0.127143
	0.571141	0.573858	0.702711	0.468012	0.090376	0.138244	0.164427	0.328419	0.075661	0.160385	0.182229	0.067468	0.156243	0.195355	0.517717	0.412251	0.509041	0.082369	0.5122	0.669182	0.501227
	0.428002	0.731689	0.903168	0.190725	0.095316	0.299856	0.275646	0.161356	0.057464	0.099838	0.073051	0.305388	0.11644	0.247173	0.311432	0.304796	0.362134	0.276238	0.1796	0.341094	0.168771
	0.430217	0.633134	0.543517	0.450149	0.243241	0.157095	0.339119	0.508034	0.159116	0.066071	0.12612	0.147836	0.300225	0.582432	0.105729	0.245998	0.124827	0.144788	0.301087	0.373105	0.049578
	0.501898	0.493122	0.857486	0.27009	0.157128	0.168327	0.320733	0.226646	0.016392	0.033491	0.161726	0.204544	0.099393	0.248619	0.569162	0.665758	0.451685	0.164489	0.424063	0.17952	0.106153
	0.70996	0.434421	0.401631	0.378051	0.26711	0.142437	0.256321	0.270797	0.241099	0.039	0.047709	0.143909	0.055868	0.509124	0.183983	0.063498	0.266357	0.176475	0.239743	0.585428	0.360535
	0.47385	0.53354	0.428519	0.323637	0.232045	0.366508	0.154689	0.253884	0.123774	0.145539	0.039651	0.181732	0.537036	0.245019	0.447056	0.592916	0.086706	0.147003	0.477243	0.330699	0.308152
	0.424702	0.413352	0.41221	0.376161	0.143897	0.368556	0.169926	0.447382	0.353587	0.044678	0.03716	0.28086	0.249795	0.332682	0.077068	0.207334	0.289756	0.029024	0.214249	0.337992	0.476195
	0.816437	0.815452	0.762766	0.15202	0.110424	0.294653	0.280331	0.235985	0.038446	0.055612	0.055203	0.116007	0.364978	0.3936	0.574798	0.261607	0.138701	0.172928	0.518361	0.641256	0.269836
	0.586262	0.601647	0.755335	0.144717	0.288996	0.385356	0.081051	0.361595	0.152776	0.059466	0.224118	0.034677	0.316463	0.415033	0.572393	0.055344	0.322783	0.155806	0.674138	0.420621	0.602228
	0.685544	0.510756	0.518528	0.14876	0.422716	0.557591	0.394595	0.102517	0.143514	0.144729	0.039949	0.145086	0.239314	0.795282	0.305108	0.093	0.517424	0.144333	0.169522	0.641047	0.333957
	0.690275	0.636836	0.616269	0.22176	0.222516	0.156236	0.178352		0.058313	0.286216	0.013571	0.079991	0.240071	0.24279	0.208722	0.381328	0.127968	0.045941	0.677645	0.298866	0.40645
	0.510979	0.618257	0.593456	0.279773	0.151749	0.164711	0.246547		0.106342	0.174209	0.022117	0.044034	0.246665	0.577691	0.227999	0.551087	0.137219	0.053621	0.309476	0.496596	0.109852
	0.480128	0.930282	0.562942	0.407804	0.130605	0.086253	0.068097		0.277991	0.21296	0.027966	0.494293	0.234631	0.230311	0.146681	0.28304	0.145048	0.153457	0.222521	0.247836	0.146559
	0.447969	0.739679	0.986011	0.071824	0.168144	0.052655	0.280176		0.390488	0.069884	0.156899	0.1769	0.311482	0.374034	0.978535	0.027562	0.502533	0.165985	0.106808	0.588041	0.268947
	0.864954	0.511441	0.626545	0.218921	0.172224	0.156996	0.318172		0.247365	0.267721	0.13569	0.188221	0.193909	0.397565	0.557629	0.339273	0.040036	0.047087	0.182306	0.347544	0.511152
	0.603106	0.536593	0.420959	0.039616	0.080118	0.112443	0.12398		0.226551	0.048129	0.033056	0.311858	0.135767	0.287048	0.676891	0.386656	0.419064	0.045686	0.618505		0.261068
	0.71392	0.505417	0.554252	0.134005	0.104103	0.493568	0.382131		0.143137	0.136298	0.086751	0.290049	0.204042	0.400455	0.208297	0.345714	0.504962	0.228489	0.312952		0.48555
	0.728926	0.70835	0.590905	0.224726	0.369513	0.167622	0.107712		0.434299	0.138995	0.127295	0.15054	0.248485	0.282639	0.321514	0.183379	0.121445	0.396357	0.403863		0.124946
				0.254382		0.409539	0.139029		0.14412	0.336048	0.033398	0.156903	0.372938	0.632547	0.067769	0.35954	0.308426	0.050261	0.218819		0.548705
				0.461051		0.298558	0.245813		0.151634	0.215076	0.09419	0.172792	0.230767		0.310704	0.2451	0.049263	0.055347	0.226852		0.292848
				0.385253		0.029535	0.146541		0.095672	0.046854	0.15285	0.007269	0.058102		0.390354	0.860741	0.159198	0.048897	0.339334		0.471666
				0.039924		0.030448			0.157581	0.361865	0.047967	0.265394			0.488122	0.353604	0.097366	0.281641	0.295724		0.194143
				0.410051		0.381205			0.126185	0.14489	0.056611	0.213075			0.407953	0.328213	0.039594	0.063146	0.284525		0.358736
				0.185747		0.202047			0.217373	0.382634	0.025595	0.110921			0.075882	0.236296	0.076538	0.297136	0.393515		0.381428
				0.206581		0.163635			0.208915	0.149251	0.126394	0.408757			0.535817	0.220838	0.147156	0.199518	0.880458		0.136837
				0.109942		0.14734			0.425131	0.219817	0.063106	0.504847			0.101676	0.262959	0.166177	0.260031	0.252419		0.60666
				0.445283		0.259092			0.473217	0.343372	0.128853	0.437286				0.467525	0.25739	0.299525	0.248353		0.286939
				0.24513		0.495268			0.247269	0.240754	0.077467	0.387189				0.313832	0.144135	0.295339	0.374852		0.481154
				0.252042		0.278532			0.305597	0.344058	0.209273	0.184668				0.169033	0.174121	0.344861	0.792578		0.261827
				0.127875		0.238825			0.411563	0.185377						0.416789	0.646299	0.169751	0.182359		0.413495
				0.124386		0.419007			0.188499	0.016177						0.758944	0.380802	0.411194	0.363416		0.401651
				0.428112		0.346308			0.254687	0.194853						0.178352	0.553666	0.213535	0.359357		0.139769
				0.20204		0.338564			0.379404	0.037675						0.365445	0.13829	0.063525	0.288887		0.472048
						0.213267			0.158702	0.135178						0.255876	0.144306	0.278595	0.162724		0.497243
						0.159736			0.267665	0.033008							0.999723	0.132864	0.695029		0.440013
						0.26396			0.126922	0.130288							0.068199	0.090972	0.521856		0.149785
						0.303463			0.230128	0.043174							0.228358	0.037411	0.640645		0.62328
						0.595098			0.297849	0.108687							0.857883	0.13784	0.108445		0.290964
						0.113736			0.118639	0.279486							0.283442	0.302772	0.063828		0.726798
									0.274764	0.045352								0.139903	0.298927		0.081711
									0.292604	0.289565								0.368802	0.245706
									0.313392	0.136336								0.045341
									0.100257	0.033145								0.028019
									0.140603	0.214321								0.301104
									0.403571	0.248577								0.134573
									0.497801	0.04719								0.026112
									0.247577									0.171618
									0.24399									0.27866
									0.187439									0.117812
									0.264363									0.146101
									0.316532									0.194029
									0.138008									0.144445
									0.32166									0.216667
									0.297498									0.280618
									0.174206									0.07338
									0.282193									0.129828
									0.536141									0.166691
									0.450492									0.134264
									0.365342									0.15793
									0.164412									0.153532
									0.299054									0.135796
									0.176306									0.265545
									0.172536									0.030936
									0.365617									0.154737
									0.241254									0.215239
									0.165985									0.295832
									0.180192									0.081854
									0.350543									0.217374
									0.121856									0.181243
									0.252659									0.245551
									0.199489									0.134288
									0.100551									0.236563
									0.277567									0.221633
									0.450249									0.137349
									0.313717
									0.19605
									0.189146
									0.141303
									0.183134

## Sheet: Figure 2I
	nCount_RNA	nFeature_RNA	celltype	RPGR209	RPGR205	RPGR218	RPGR219	RPGR_GeneLevelAnnotation	RPGR211_Canonical	RPGR216_ORF15
AAACCCAAGCCTGAAG-1	68462	9872	B_SE	0	0	0	0	0	0	0
AAACCCAGTACTAAGA-1	139043	12147	B_SE	0	0	0	0	0	0	0
AAACCCAGTCGGAACA-1	19083	5168	B_SE	0	0	0	0	0	0	0
AAACGCTCATCGCTCT-1	32646	7190	B_SE	0	0	0	0	0	0	0
AAAGGGCGTTCAGTAC-1	6994	1789	B_SMG	0	0	0	0	0	0	0
AAATGGATCTCGCCTA-1	10296	3919	Cili	0	0	0	0	0	0	0
AACAACCAGTCATGCT-1	23708	6066	Cili	0	0	0	0	3	2	0
AACAACCTCCGTTGAA-1	22711	5926	Cili	0	0	0	0	6	0	3
AACCAACCAGGCCCTA-1	43558	8104	S_SE	0	0	0	0	0	0	0
AACCAACTCACAACCA-1	17785	5444	Cili	0	0	0	0	4	2	0
AACCAACTCAGCTTCC-1	64191	10239	B_SE	0	0	0	0	0	0	1
AACCAACTCGGAACTT-1	18410	5319	B_SE	0	0	0	0	0	0	0
AACCACAGTGCCCACA-1	7391	3421	B_SE	0	0	0	0	0	0	0
AACCACATCGTGGACC-1	99048	11511	Cili_Foxn4	0	0	0	0	6	0	2
AACCATGAGACTCGAG-1	9303	3245	Ep_ECM	0	0	0	0	0	0	0
AACCCAACACAGCGCT-1	8406	3938	Ep_ECM	0	0	0	0	0	0	0
AACCTGACAACTCCCT-1	44937	8239	B_SE	0	0	0	0	1	0	1
AACGGGAAGACTCAAA-1	54999	9453	Ep_ECM	0	0	0	0	1	0	1
AACGGGAGTTCAATCG-1	11759	4206	MyoEp	0	0	0	0	0	0	0
AAGACAAAGCAGCCCT-1	19045	5475	S_SMG	0	0	0	0	0	0	0
AAGACTCAGCAGCCTC-1	16107	4848	B_SE	0	0	0	0	0	0	0
AAGACTCAGCTGTCCG-1	11523	3734	B_SMG	0	0	0	0	0	0	0
AAGACTCCACCACTGG-1	172989	13594	Cili_Foxn4	0	0	0	0	10	1	2
AAGATAGCACCGTCGA-1	13592	4101	B_SE	0	0	0	0	0	0	0
AAGCCATCATTGGGAG-1	66253	8934	S_SMG	0	0	0	0	0	0	0
AAGCCATTCTATTTCG-1	7002	2665	B_SE	0	0	0	0	0	0	0
AAGGAATAGCCTGTGC-1	17969	5804	Cili	0	0	0	0	3	0	0
AAGGAATGTGTCACAT-1	22026	5839	B_SE	0	0	0	0	0	0	0
AAGTGAAAGCCATTGT-1	14149	5032	Cili	0	0	0	0	4	0	0
AATAGAGAGGTGCTTT-1	19839	6181	Cili	0	0	0	0	0	0	0
AATCACGCAAATGATG-1	9524	3223	S_SMG	0	0	0	0	0	0	0
AATGAAGAGGGCAATC-1	11765	3584	S_SMG	0	0	0	0	0	0	0
AATTCCTCATAGTCGT-1	8019	3088	B_SE	0	0	0	0	1	0	1
AATTCCTGTGATGAAT-1	63130	9452	MyoEp	0	0	0	0	1	0	0
AATTTCCGTATTAAGG-1	19827	5289	MyoEp	0	0	0	0	0	0	0
ACAAAGATCAGCCTCT-1	23104	5888	B_SE	0	0	0	0	0	0	0
ACAAGCTAGGATGCGT-1	179304	12578	S_SMG	0	0	0	0	1	0	0
ACACAGTAGCTCCATA-1	10198	4175	B_SE	0	0	0	0	0	0	0
ACACCAACATCTTAGG-1	10455	3891	S_SMG	0	0	0	0	0	0	0
ACACCAATCCCATAAG-1	29504	7346	Cili	0	0	0	0	3	1	1
ACACTGAGTCCAAGAG-1	17919	4981	Cili	0	0	0	0	1	0	0
ACATCCCAGTGTAGTA-1	8928	2382	MyoEp	0	0	0	0	0	0	0
ACATCCCGTAACGTTC-1	15826	5228	Cili	0	0	0	0	3	2	0
ACCACAAGTTCTCGCT-1	14745	4413	B_SE	0	0	0	0	0	0	0
ACCCAAACACTAGGTT-1	11421	3632	B_SE	0	0	0	0	0	0	0
ACCCAAATCGATGCAT-1	9372	3755	Cili	0	0	0	0	1	0	0
ACCCAAATCTCCAAGA-1	11079	4468	Cili	0	0	0	0	2	1	0
ACCCTCAAGTGAGTGC-1	23390	6719	Cili	0	0	0	0	1	0	0
ACCCTTGAGGCCCAAA-1	9426	3373	B_SE	0	0	0	0	0	0	0
ACCCTTGCAACGGTAG-1	11164	4189	Cili	0	0	0	0	0	0	0
ACCGTTCAGGCCTAGA-1	21869	6135	Cili	0	0	0	0	6	0	2
ACCGTTCGTACCTGTA-1	174629	13184	Ep_ECM	0	0	0	0	2	0	1
ACCTACCAGCTGTTCA-1	14812	4491	MyoEp	0	0	0	0	0	0	0
ACCTGTCGTGTTGACT-1	7304	3058	B_SE	0	0	0	0	0	1	0
ACCTGTCTCCTAACAG-1	133280	12329	MyoEp	0	0	0	0	0	0	0
ACGATGTCACGTTGGC-1	96066	10908	MyoEp	0	0	0	0	0	0	0
ACGATGTGTACCTATG-1	109741	11416	S_SMG	0	0	0	0	1	1	0
ACGCACGGTTTGGGAG-1	10780	2926	B_SMG	0	0	0	0	0	0	0
ACGCACGTCGACATCA-1	36699	7907	Ep_ECM	0	0	0	0	0	0	0
ACGGAAGAGTGACCTT-1	12816	3894	B_SMG	0	0	0	0	0	0	0
ACGGGTCCAGTAACAA-1	11639	4139	B_SE	0	0	0	0	0	0	0
ACGGGTCGTACGATCT-1	13032	4452	Ep_ECM	0	0	0	0	0	0	0
ACGGTCGTCGCTGACG-1	64470	8760	S_SMG	0	0	0	0	1	0	0
ACGGTTAAGGATGCGT-1	8846	3306	B_SE	0	0	0	0	0	0	0
ACGGTTATCACAGAGG-1	13620	4787	B_SE	0	0	0	0	0	0	0
ACGGTTATCAGTCATG-1	17773	5584	Ep_ECM	0	0	0	0	0	0	0
ACGGTTATCGTCACCT-1	13185	5147	Cili	0	0	0	0	2	1	0
ACGTACACAACCGACC-1	7352	2873	B_SE	0	0	0	0	0	0	0
ACGTAGTAGCCTCAGC-1	17091	5208	B_SE	0	0	0	0	2	0	2
ACGTAGTCACTCACTC-1	30954	5919	Ep_ECM	0	0	0	0	0	0	0
ACGTCCTGTCTACGTA-1	10359	3739	Cili	0	0	0	0	2	1	0
ACGTTCCCACAGTACT-1	12697	4080	S_SMG	0	0	0	0	0	0	0
ACGTTCCCAGTTAGAA-1	27136	7395	Cili	0	0	0	0	0	0	0
ACTCCCACACATATGC-1	122285	12230	MyoEp	0	0	0	0	0	0	0
ACTCCCAGTATGGAAT-1	35196	7681	Ep_ECM	0	0	0	0	0	0	0
ACTCCCATCTGAGTCA-1	40678	5795	B_SMG	0	0	0	0	0	0	0
ACTGATGCAGAGCTAG-1	95764	11635	Cili_Foxn4	0	0	0	0	2	0	1
ACTTAGGCAGGATTCT-1	36184	7549	B_SE	0	0	0	0	0	0	0
ACTTAGGGTCTTAGTG-1	9006	3451	Ep_ECM	0	0	0	0	0	0	0
ACTTCCGGTTCAGCTA-1	27244	5583	Ep_ECM	0	0	0	0	0	0	0
AGAAATGGTAGCACAG-1	24913	6843	Cili	0	0	0	0	1	0	0
AGAAATGGTGGCCACT-1	21241	5561	B_SE	0	0	0	0	0	0	0
AGAACAAAGTAACCTC-1	15240	4730	B_SE	0	0	0	0	0	0	0
AGAACAATCGTGAGAG-1	13179	4867	Cili_Foxn4	0	0	0	0	0	0	0
AGAACCTAGAGAGCAA-1	7203	2817	B_SE	0	0	0	0	0	0	0
AGAACCTGTGCTTATG-1	23792	6067	Ep_ECM	0	0	0	0	0	0	0
AGAACCTGTGGCTAGA-1	39969	8224	MyoEp	0	0	0	0	1	0	1
AGAACCTTCTCCCAAC-1	194233	13180	B_SE	0	0	0	0	5	0	0
AGAAGCGAGTTCTCTT-1	13311	4186	B_SE	0	0	0	0	0	0	0
AGAAGCGGTGTAAACA-1	20960	6121	Cili	0	0	0	0	4	0	0
AGAAGCGGTTTACACG-1	14065	4967	Cili	0	0	0	0	2	1	0
AGACAAAGTAGCGCCT-1	140133	12385	B_SE	0	0	0	0	1	0	1
AGACAAAGTCCACTTC-1	37833	8212	Ep_ECM	0	0	0	0	0	0	0
AGACAAATCGTAGTGT-1	26399	6874	Cili_Foxn4	0	0	0	0	4	1	0
AGACACTAGCGAAACC-1	45155	9005	Cili	0	0	0	0	5	1	1
AGACAGGTCGATACTG-1	14290	4958	Ep_ECM	0	0	0	0	1	0	1
AGACTCACAGACAAAT-1	16780	4195	B_SMG	0	0	0	0	0	0	0
AGACTCATCTCTCCGA-1	29655	7101	S_SMG	0	0	0	0	2	0	2
AGAGAATAGACGCCCT-1	14388	4134	B_SMG	0	0	0	0	0	0	0
AGATGAACACATATGC-1	9039	3803	B_SE	0	0	0	0	0	0	0
AGCATCACAATAGGAT-1	138712	12630	B_SE	0	0	0	0	1	1	0
AGCCAATCAAGTTGGG-1	10734	3953	B_SE	0	0	0	0	0	0	0
AGCCACGCATGAGTAA-1	186636	13109	B_SE	0	0	0	0	0	0	0
AGCCAGCAGGGTCTTT-1	97625	11332	S_SMG	0	0	0	0	1	1	0
AGCGTATCATAGGTTC-1	105014	10935	B_SMG	0	0	0	0	7	3	2
AGCTCAATCCTAGCCT-1	120220	12188	Ep_ECM	0	0	0	0	2	0	1
AGGAAATCAGACGGAT-1	14547	5486	MyoEp	1	0	0	0	1	0	1
AGGACTTTCCCTCTCC-1	21120	6302	Ep_ECM	0	0	0	0	1	0	1
AGGACTTTCTTGGCTC-1	22410	6055	B_SMG	0	0	0	0	0	0	0
AGGATAACAGTGGGTA-1	10005	3594	B_SE	0	0	0	0	0	0	0
AGGATCTCAGCCTACG-1	71244	9479	B_SMG	0	0	0	0	1	0	0
AGGGAGTAGGCTCACC-1	33006	7027	B_SE	0	0	0	0	0	0	0
AGGGAGTGTACTCAAC-1	13136	4469	Ep_ECM	0	0	0	0	0	0	0
AGGGCTCCAGTTGCGC-1	16237	4990	B_SE	0	0	0	0	0	0	0
AGGGTCCGTATTTCTC-1	13356	4435	B_SE	0	0	0	0	0	0	0
AGGGTGACACTGGATT-1	14430	4434	B_SMG	0	0	0	0	0	0	0
AGGGTTTAGTTCCGTA-1	142495	12245	B_SE	0	0	0	0	1	1	0
AGGTCATAGGGATCAC-1	40610	7686	B_SE	0	0	0	0	0	0	0
AGGTCATCATCCAACA-1	18084	5669	Cili	0	0	0	0	2	0	0
AGGTCTACACAGCATT-1	18902	5666	B_SE	0	0	0	0	0	0	0
AGGTCTAGTAATTGGA-1	146755	12373	MyoEp	0	0	0	0	2	1	0
AGGTCTAGTATTGGCT-1	7830	3091	B_SE	0	0	0	0	0	0	0
AGGTCTAGTCCGAAAG-1	7066	2796	S_SMG	0	0	0	0	0	0	0
AGTAACCAGGTAGCAC-1	62171	9380	S_SMG	0	0	0	0	0	1	0
AGTAGTCGTATTGGCT-1	66395	9430	Ep_ECM	0	0	0	0	0	0	0
AGTCAACAGGCAGCTA-1	18510	5629	B_SE	0	0	0	0	0	0	0
AGTCAACGTAGCGCTC-1	30888	7023	B_SE	0	0	0	0	0	0	0
AGTGTTGCACAACGAG-1	8972	3608	Ep_ECM	0	0	0	0	0	0	0
AGTTAGCAGAAGAACG-1	45772	8898	MyoEp	0	0	0	0	2	0	0
AGTTCCCCATGACTGT-1	23271	6161	B_SE	0	0	0	0	0	0	0
AGTTCCCTCGGTTGTA-1	18013	5464	Cili	0	0	1	0	3	0	2
ATACTTCCATACAGGG-1	23171	6105	B_SE	0	0	0	0	0	0	0
ATAGAGACACGGCACT-1	12019	3426	B_SE	0	0	0	0	0	0	0
ATAGAGATCACCCTTG-1	11463	4456	Ep_ECM	0	0	0	0	0	0	0
ATATCCTCACTGTCGG-1	15232	4818	Ep_ECM	0	0	0	0	0	0	0
ATCAGGTTCACACCCT-1	39251	7555	B_SE	0	0	0	0	1	0	0
ATCCACCTCATGCTAG-1	16106	4288	MyoEp	0	0	0	0	0	0	0
ATCCATTTCAAAGGTA-1	6752	2766	MyoEp	0	0	0	0	0	0	0
ATCCATTTCGCAGTCG-1	26931	6946	Cili	0	0	0	0	4	0	0
ATCCCTGAGCAACCAG-1	13815	4626	Cili	0	0	0	0	1	0	2
ATCCCTGTCCATCCGT-1	31708	4275	B_SMG	0	0	0	0	1	0	1
ATCCGTCCACTTGAAC-1	8836	3340	B_SE	0	0	0	0	0	0	0
ATCGATGTCCGAGATT-1	27066	6481	B_SE	0	0	0	0	0	0	0
ATCGCCTAGGCCGCTT-1	10184	3731	S_SMG	0	0	0	0	0	0	0
ATCGTCCCAGGCTTGC-1	16852	1652	B_SMG	0	0	0	0	0	0	0
ATCGTCCGTGCATCTA-1	19041	5091	Ep_ECM	0	0	0	0	0	0	0
ATCTCTACAATGACCT-1	8117	3179	B_SE	0	0	0	0	0	0	0
ATCTTCAGTCTAACGT-1	37235	7540	B_SE	0	0	0	0	2	0	1
ATGACCACAAGAGGTC-1	5755	2266	B_SE	0	0	0	0	0	0	0
ATGACCACAGTTGAAA-1	9460	3944	Cili	0	0	0	0	0	0	0
ATGACCAGTACGGCAA-1	16542	4911	B_SE	0	0	0	0	0	0	0
ATGAGTCCAGGTCCCA-1	7784	3150	S_SMG	0	0	0	0	0	0	0
ATGATCGAGATGACCG-1	57009	9169	MyoEp	0	0	0	0	0	0	0
ATGATCGCATCCGGCA-1	72704	10232	S_SMG	0	0	0	0	0	0	0
ATGCATGGTCTTCAAG-1	35444	7593	Cili	0	0	0	0	0	1	0
ATGCGATCAGAGTAAT-1	119030	12076	MyoEp	0	0	0	0	3	0	1
ATGGTTGAGGTCTGGA-1	43890	7022	MyoEp	0	0	0	0	0	0	0
ATTCATCAGACATAAC-1	20221	5618	S_SE	0	0	0	0	1	0	1
ATTCCCGTCACCTCGT-1	37596	7859	Cili	0	0	0	0	3	0	1
ATTCGTTCAGGAGGAG-1	8857	3631	Cili	0	0	0	0	0	0	0
ATTCTACCAAAGGCTG-1	130629	12390	Cili_Foxn4	0	0	0	0	7	4	2
ATTGGGTGTGGGATTG-1	16834	4367	B_SE	0	0	0	0	0	0	0
ATTGTTCAGAAACCAT-1	28389	6532	S_SMG	0	0	0	0	0	0	0
ATTGTTCAGACGTCCC-1	12684	3295	MyoEp	0	0	0	0	0	0	0
ATTTCTGGTGTACAGG-1	25101	5941	B_SE	0	0	0	0	0	0	0
CAAAGAAGTCAGTCTA-1	16889	4631	B_SE	0	0	0	0	0	0	0
CAACAACTCCCTCTTT-1	19564	5527	S_SMG	0	0	0	0	1	0	1
CAACCAAGTCCCGCAA-1	39572	7038	S_SMG	0	0	0	0	0	0	0
CAACCAATCTCGTCAC-1	5820	1865	MyoEp	0	0	0	0	0	0	0
CAAGACTGTTGGGATG-1	98805	11407	B_SE	0	0	0	0	1	0	0
CAAGGGATCGAGATAA-1	19059	5623	Ep_ECM	0	0	0	0	0	0	0
CAATACGCACAAATCC-1	45919	8461	B_SMG	0	0	0	0	0	0	0
CAATACGGTAATACCC-1	27685	6963	B_SE	0	0	0	0	0	0	0
CACAACACAAGAAATC-1	24496	7028	Cili	0	0	0	0	2	0	1
CACAACAGTGGACCTC-1	62326	9084	S_SMG	0	0	0	0	2	1	2
CACAACATCCTATGGA-1	20618	6547	Cili	0	0	0	0	2	0	0
CACACAACAATTCACG-1	38104	8264	Cili_Foxn4	0	0	0	0	4	2	1
CACACAATCGTCGACG-1	31374	7206	Ep_ECM	0	0	0	0	1	0	0
CACAGGCAGCGTCTGC-1	23401	5596	B_SE	0	0	0	0	1	0	1
CACATGATCCATCGTC-1	24054	6423	B_SE	0	0	0	0	1	0	1
CACATGATCGTCAGAT-1	47041	8708	B_SE	0	0	0	0	0	0	0
CACCGTTAGCCTCAAT-1	20057	5349	Cili	0	0	0	0	1	0	0
CACGGGTCACAAATCC-1	89678	10855	S_SMG	0	0	0	0	2	0	0
CACGGGTTCCACTGGG-1	78042	10580	Ep_ECM	0	0	0	0	0	0	0
CACGGGTTCCTAGCTC-1	15421	4949	B_SE	0	0	0	0	0	0	0
CACTGAACAAGAGCTG-1	17106	5459	Cili	0	0	0	0	5	0	0
CACTGGGAGCGACCCT-1	14935	4643	S_SMG	0	0	0	0	0	0	0
CACTGGGCATCCGCGA-1	11252	4563	Cili_Foxn4	0	0	0	0	0	0	0
CACTGTCCACGACAAG-1	31113	6852	B_SE	0	0	0	0	3	0	2
CACTGTCGTGACACAG-1	11940	4200	Ep_ECM	0	0	0	0	0	0	0
CACTTCGTCGAGAGAC-1	11263	3978	B_SE	0	0	0	0	0	0	0
CAGAGCCGTTAGCGGA-1	39192	8193	S_SMG	0	0	0	0	0	0	0
CAGATACTCGTTCATT-1	11814	3701	S_SMG	0	0	0	0	0	0	0
CAGATCATCATTCATC-1	23007	6135	B_SE	0	0	0	0	1	0	1
CAGATTGCATTGTACG-1	14369	4978	Cili	0	0	0	0	4	0	0
CAGCAATCAGGGTCTC-1	13239	3867	MyoEp	0	0	0	0	0	0	0
CAGCAATCATGGAACG-1	11477	4281	Cili	0	0	0	0	1	0	0
CAGCAATGTTGATCGT-1	10464	4033	S_SE	0	0	0	0	0	0	0
CAGCACGCACTTCTCG-1	9806	3426	B_SE	0	0	0	0	0	0	0
CAGCCAGTCCCGAACG-1	47589	8265	B_SE	0	0	0	0	0	0	0
CAGCGTGAGGTTAGTA-1	12710	4422	Cili	0	0	0	0	1	0	0
CAGGCCATCAAGTTGC-1	13976	4405	S_SMG	0	0	0	0	0	0	0
CAGGGCTAGAGCAGTC-1	9811	3189	S_SMG	0	0	0	0	0	0	0
CAGGGCTTCCATCGTC-1	23818	5633	B_SMG	0	0	0	0	0	0	0
CAGGTATAGCGTCAAG-1	19366	5905	Cili_Foxn4	0	0	0	0	1	0	0
CAGTTCCCACCTGCGA-1	7303	2778	B_SE	0	0	0	0	0	0	0
CATACCCGTGTGCTTA-1	22886	6217	Cili	0	0	0	0	2	1	0
CATCAAGTCAACCCGG-1	11726	3902	Ep_ECM	0	0	0	0	0	0	0
CATCCACTCCAATCCC-1	65478	10041	MyoEp	0	0	0	0	1	0	1
CATCGCTAGACCGTTT-1	27841	7402	Cili	0	0	0	0	3	0	0
CATCGCTAGAGTCTGG-1	159767	12358	B_SE	0	0	0	0	1	0	1
CATGCGGAGATGAATC-1	76200	9928	MyoEp	0	0	0	0	0	0	0
CATGCGGGTAGATTGA-1	72854	9583	MyoEp	0	0	0	0	0	0	0
CATGCTCAGCGAGTCA-1	19814	6472	Cili_Foxn4	0	0	0	0	2	1	0
CATGCTCGTATGTCCA-1	24045	6279	B_SMG	0	0	0	0	0	0	0
CATTCTACATTGTAGC-1	87054	10765	B_SE	0	0	0	0	6	0	3
CATTGTTGTGGCTACC-1	13343	4838	B_SE	0	0	0	0	0	0	0
CATTTCAAGCTAGCCC-1	20789	5264	MyoEp	0	0	0	0	0	0	0
CATTTCAGTGACGCCT-1	10260	4271	B_SE	0	0	0	0	0	0	0
CCAATGACAGGTTCAT-1	9806	3506	Cili	0	0	0	0	1	0	0
CCACACTAGCCGCACT-1	119361	11111	S_SMG	0	0	0	0	1	0	1
CCACGAGTCGACACTA-1	8898	3418	B_SE	0	0	0	0	0	0	0
CCACGTTAGGGCAGAG-1	21714	5634	S_SMG	0	0	0	0	1	0	0
CCACTTGTCAGATGCT-1	77314	10322	S_SMG	0	0	0	0	0	1	0
CCATAAGGTTTCCCAC-1	18723	5663	B_SE	0	0	0	0	0	0	0
CCATAAGGTTTCGTTT-1	20629	6106	Cili	0	0	0	0	5	1	1
CCATAAGTCACGGAGA-1	7077	3168	Cili	0	0	1	0	1	0	0
CCCATTGAGATCCCAT-1	39650	7772	S_SMG	0	0	0	0	2	0	2
CCCATTGGTTACCGTA-1	32703	6171	B_SMG	0	0	0	0	0	0	0
CCCATTGTCGAAGCCC-1	32442	7536	Ep_ECM	0	0	0	0	0	0	0
CCCGGAAAGTTACTCG-1	28354	6658	Ep_ECM	0	0	0	0	0	0	0
CCCGGAAGTGCGACAA-1	9879	3985	Cili	0	0	0	0	0	0	0
CCCGGAATCGTCAAAC-1	15551	4935	B_SE	0	0	0	0	0	0	0
CCCTCAATCCACAGCG-1	7742	3294	S_SMG	0	0	0	0	0	0	0
CCCTCTCAGAATTGCA-1	11296	4506	Ep_ECM	0	0	0	0	1	0	0
CCCTCTCAGTGAACAT-1	81759	10524	S_SMG	0	0	0	0	0	0	0
CCCTCTCCACCAATTG-1	14779	5047	Ep_ECM	0	0	0	0	0	0	0
CCCTGATCAGTAACCT-1	27306	6995	Cili	0	0	0	0	3	0	0
CCGATCTGTTGTGCAT-1	9518	3322	Ep_ECM	0	0	0	0	0	0	0
CCGGACACATAAGCGG-1	13712	4547	B_SE	0	0	0	0	0	0	0
CCGGGTACAAGTCCAT-1	48681	8074	MyoEp	0	0	0	0	0	0	0
CCGGGTATCATTCGGA-1	8160	3007	B_SE	0	0	0	0	0	0	0
CCGGGTATCGAGTGGA-1	6600	2833	S_SMG	0	0	0	0	0	0	0
CCGGTGACAATAGAGT-1	33468	7675	Ep_ECM	0	0	0	0	0	0	0
CCGGTGATCCTGGGTG-1	119490	11126	MyoEp	0	0	0	0	0	0	0
CCTAACCCATTGCTGA-1	27974	6904	Cili_Foxn4	0	0	0	0	1	0	0
CCTAAGACAAAGACGC-1	8391	3041	B_SE	0	0	0	0	0	0	0
CCTCACAAGATAGCTA-1	14187	4500	B_SE	0	0	0	0	1	0	1
CCTCATGGTCGGCTAC-1	29726	7420	Ep_ECM	0	0	0	0	0	0	0
CCTCCTCCAATACCCA-1	119506	11911	S_SE	0	0	0	0	1	0	1
CCTGCATCAAATCCCA-1	34803	6696	MyoEp	0	0	0	0	0	0	1
CCTTTGGCATTCGGGC-1	7488	2779	S_SMG	0	0	0	0	0	0	0
CGAATTGAGTCTCCTC-1	12596	4574	B_SE	0	0	0	0	0	0	0
CGAGAAGCAACCGGAA-1	14638	5019	Cili	0	0	0	0	2	3	0
CGAGGAAAGCGGTATG-1	144860	12015	S_SMG	0	0	0	0	0	0	0
CGAGGAAGTCGCGTCA-1	34845	7835	S_SMG	0	0	0	1	0	0	0
CGAGGAATCCCGAGGT-1	22891	6037	Cili	0	0	0	0	2	1	1
CGAGTGCTCCCGGTAG-1	20947	5708	B_SE	0	0	0	0	0	0	0
CGATCGGTCTTCACGC-1	9755	3431	B_SE	0	0	0	0	0	0	0
CGATGCGAGGAAAGTG-1	31630	7011	MyoEp	0	0	0	0	0	0	0
CGATGCGGTACTTGTG-1	7624	3226	MyoEp	0	0	0	0	0	0	0
CGCATAAGTCACCACG-1	154560	12590	S_SMG	0	0	0	0	2	0	1
CGCATAAGTGAAGCTG-1	18958	5545	Cili	0	0	0	0	2	1	2
CGGAATTTCGACACTA-1	16742	5022	B_SE	0	0	0	0	0	0	0
CGGACACCATTGTGCA-1	17721	4911	B_SE	0	0	0	0	0	0	0
CGGCAGTCACAGCCTG-1	30427	7082	B_SE	0	0	0	0	0	0	0
CGGCAGTTCGGTCAGC-1	13222	4819	Ep_ECM	0	0	0	0	0	0	0
CGGCAGTTCTATACGG-1	9545	4198	B_SE	0	0	0	0	1	1	0
CGGGTGTCAATCGCGC-1	12112	3879	S_SMG	0	0	0	0	0	0	0
CGTAAGTGTGAGATAT-1	8803	3114	S_SMG	0	0	0	0	0	0	0
CGTAGTACAAAGGCGT-1	22008	6451	Cili	0	0	0	0	0	1	0
CGTAGTACATCTCCCA-1	25535	7108	Cili	0	0	0	0	4	1	2
CGTGAATAGCGGATCA-1	26228	7185	Cili	0	0	0	0	0	1	0
CGTGAATTCTTCCTAA-1	11286	3999	B_SE	0	0	0	0	0	0	0
CGTGATATCTCGCTCA-1	30178	6770	S_SMG	0	0	0	0	0	0	0
CGTGCTTAGCCTCACG-1	70636	10398	Cili_Foxn4	0	0	0	0	1	0	1
CGTGCTTCACTAACCA-1	13169	4538	Ep_ECM	0	0	0	0	0	0	0
CGTGTCTTCACTGTCC-1	32355	7212	S_SMG	0	0	0	0	0	0	0
CGTTAGATCAAAGAAC-1	11524	4077	S_SMG	0	0	0	0	0	0	0
CTAACTTAGAATCGAT-1	6995	2987	Ep_ECM	0	0	0	0	0	0	0
CTACAGACACGTATAC-1	15609	5023	Ep_ECM	0	0	0	0	0	0	0
CTACATTAGCTAGAAT-1	11122	4023	Ep_ECM	0	0	0	0	0	0	0
CTACATTAGGCTTTCA-1	34904	6023	S_SMG	0	0	0	0	0	0	0
CTACTATTCGTCGGGT-1	13136	4687	Cili	0	0	0	0	1	0	0
CTATAGGAGCATGCGA-1	12157	4475	Cili	0	0	0	0	1	1	0
CTATCTAAGGTCGACA-1	136508	11972	S_SMG	0	0	0	0	4	2	2
CTCAAGAAGCTGACAG-1	13272	4064	S_SMG	0	0	0	0	0	0	0
CTCAAGATCGAGAAGC-1	7142	2990	B_SE	0	0	0	0	0	0	0
CTCAGTCAGCCTCTTC-1	126316	11732	B_SE	0	0	0	0	2	0	2
CTCATCGAGAACAGGA-1	43749	9179	Cili_Foxn4	0	0	0	0	4	1	0
CTCATCGTCCCTCTTT-1	14639	5409	Cili_Foxn4	0	0	0	0	1	0	0
CTCCATGCATCCGGCA-1	83203	11265	Cili	0	0	0	0	16	3	10
CTCCATGCATTGAAAG-1	23705	6058	Cili_Foxn4	0	0	0	0	3	0	1
CTCGAGGGTCTCACAA-1	50580	8598	S_SMG	0	0	0	0	0	0	0
CTCTCGAGTGTGCCTG-1	13408	4822	Ep_ECM	0	0	0	0	1	0	1
CTCTGGTCAATAGGAT-1	12370	4588	Cili	0	0	0	0	3	0	1
CTGAATGTCGACGACC-1	12032	4086	B_SE	0	0	0	0	0	0	0
CTGAGCGGTAGCCAGA-1	9484	3098	B_SE	0	0	0	0	0	0	0
CTGAGGCCACACAGCC-1	41448	8114	B_SE	0	0	0	0	1	0	1
CTGATCCCAGTTCACA-1	64741	9172	B_SE	0	0	0	0	1	0	1
CTGCAGGGTTCATCGA-1	23839	5960	B_SE	0	0	0	0	0	0	0
CTGCCTAGTCATCAGT-1	17057	5341	Ep_ECM	0	0	0	0	0	0	0
CTGCCTAGTCGCAGTC-1	79484	9725	MyoEp	0	0	0	0	1	0	1
CTGCGAGCAATACAGA-1	25869	6043	B_SE	0	0	0	0	0	0	0
CTGCTCACAATTGCGT-1	7033	3012	MyoEp	0	0	0	0	0	0	0
CTGCTCAGTACTAAGA-1	20603	5139	B_SMG	0	0	0	0	0	0	0
CTGTAGAAGGAATCGC-1	167594	12728	S_SMG	0	0	0	0	1	0	0
CTGTATTAGGAGTACC-1	9948	3882	Cili	0	0	0	0	0	0	0
CTGTATTCAGGGAGAG-1	18359	5363	Cili	0	0	0	0	2	0	0
CTGTATTCAGTAGTTC-1	52604	9028	Cili	0	0	0	0	7	1	5
CTTACCGAGAGCAGAA-1	105606	11604	B_SE	0	0	0	0	1	0	0
CTTACCGGTATGTCTG-1	21772	6069	Cili	0	0	0	0	1	0	0
CTTCAATAGGTGCAGT-1	55873	9348	B_SE	0	0	0	0	2	0	1
CTTCAATCAGATCACT-1	11500	4117	Cili	0	0	0	0	1	0	0
CTTCAATTCGCGTTTC-1	11066	4125	Cili	1	0	0	0	3	1	1
CTTCCGAAGAAGATCT-1	14020	4690	Ep_ECM	0	0	0	0	0	0	0
CTTCCGACAACTTGCA-1	30967	7101	Cili	0	0	1	0	2	1	1
CTTCCTTTCGCGTCGA-1	66789	9973	S_SMG	0	0	0	0	0	0	0
CTTCTCTGTATCCTCC-1	12321	4772	B_SE	0	0	0	0	0	0	0
CTTTCGGCATAACAGA-1	31001	7200	Ep_ECM	0	0	0	0	0	0	0
GAAACCTAGTCGCTAT-1	14910	4603	Cili_Foxn4	0	0	0	0	3	0	1
GAAACCTTCTGGGCAC-1	13659	4419	Ep_ECM	0	0	0	0	0	0	0
GAAATGACACAGAAGC-1	26309	6983	Cili	0	0	0	0	5	2	2
GAAATGAGTGAGATTA-1	45522	8210	B_SE	0	0	0	0	0	0	0
GAAATGAGTTGCATAC-1	11126	3941	S_SMG	0	0	0	0	0	0	0
GAAGAATAGTCATGGG-1	64082	10026	Ep_ECM	0	0	0	0	0	0	0
GAAGCCCTCCATCGTC-1	41810	8308	Ep_ECM	0	0	0	0	0	0	0
GAAGTAAAGGGCAACT-1	19852	5799	Cili	0	0	0	0	0	0	0
GAATCGTTCACAAGAA-1	61360	9279	B_SE	0	0	0	0	0	0	0
GACAGCCCACCAAATC-1	8193	2864	Ep_ECM	0	0	0	0	0	0	0
GACCCTTCATGACCCG-1	13226	4519	B_SE	0	0	0	0	0	0	0
GACCCTTGTGGATCAG-1	24576	6267	B_SE	0	0	0	0	1	0	1
GACCGTGCAAACTAGA-1	143655	12333	B_SE	0	0	0	0	2	1	0
GACGTTAGTGACTCTA-1	24181	6852	Cili	0	0	1	0	2	0	0
GACTATGAGACAGCGT-1	17276	4513	S_SMG	0	0	0	0	0	0	0
GACTCTCCACTGGCCA-1	19099	6078	Cili	0	0	0	0	1	1	0
GACTGATCACAGCTGC-1	14316	4519	B_SE	0	0	0	0	0	0	0
GAGAGGTTCTAGCAAC-1	14035	4282	B_SE	0	0	0	0	0	0	0
GAGCTGCAGGATGGCT-1	12843	4802	Ep_ECM	0	0	0	0	2	0	1
GAGGCCTAGTAACGTA-1	8065	2791	Ep_ECM	0	0	0	0	0	0	0
GAGGGATTCAGTGTTG-1	8559	3333	Ep_ECM	0	0	0	0	0	0	0
GAGGGATTCCCGAGAC-1	18307	5342	B_SE	0	0	0	0	0	0	0
GAGGGTAAGTCCCTAA-1	35082	7401	S_SMG	0	0	0	0	0	0	0
GAGTCATAGACTTCGT-1	24009	5756	MyoEp	0	0	0	0	0	0	0
GAGTCATTCTCGTCAC-1	143430	12702	Cili_Foxn4	0	0	0	1	6	0	4
GAGTGAGGTCGGAAAC-1	23593	7022	Cili	0	0	0	0	2	1	0
GAGTGTTAGCGAGGAG-1	38040	6971	S_SMG	0	0	0	0	0	0	0
GAGTTACTCTAAGCGT-1	7836	2950	S_SMG	0	0	0	0	0	0	0
GATAGAATCTGTAACG-1	63928	10059	Ep_ECM	0	0	0	0	1	0	0
GATCACAAGTCCCGGT-1	8850	3291	B_SE	0	0	0	0	0	0	0
GATCGTATCCCGAGTG-1	10986	4351	S_SMG	0	0	0	0	0	0	0
GATGACTAGCATTTGC-1	15819	5303	Ep_ECM	0	0	0	0	1	0	1
GATGACTAGTTCACTG-1	66482	9856	Ep_ECM	0	0	0	0	1	0	0
GATGCTACAGGTGAGT-1	13532	4971	Ep_ECM	0	0	0	0	0	0	0
GATGTTGCAACCTAAC-1	16054	4836	Cili	0	0	0	0	1	0	1
GATGTTGGTAACGCGA-1	16055	4589	B_SE	0	0	0	0	1	0	0
GATGTTGGTTATCTTC-1	9524	3533	B_SE	0	0	0	0	0	0	0
GATTCGAGTCATCAGT-1	41509	7790	B_SE	0	0	0	0	1	0	1
GATTCGAGTGGATGAC-1	15844	5236	Cili	0	0	0	0	2	0	1
GATTCGATCTCTCTAA-1	35909	8478	Cili	0	0	0	0	4	0	2
GATTGGTGTGTTGATC-1	8797	3468	Ep_ECM	0	0	0	0	0	0	0
GCAACATGTCAACCAT-1	19525	5552	B_SE	0	0	0	0	0	0	0
GCACGGTCACCCGTAG-1	139676	12809	MyoEp	0	0	0	0	2	0	0
GCACGGTTCCCGAACG-1	28073	6813	B_SE	0	0	0	0	0	0	0
GCAGTTAGTACATTGC-1	62959	9552	Ep_ECM	0	0	0	0	1	0	0
GCATCGGAGCTAATGA-1	7660	3250	Ep_ECM	0	0	0	0	0	0	0
GCATCGGAGTGCACCC-1	44387	8854	Cili_Foxn4	0	0	0	0	1	0	0
GCATCTCAGGGTCAAC-1	11187	4212	Ep_ECM	0	0	0	0	0	0	1
GCATTAGTCATGCCGG-1	13368	4963	B_SE	0	0	0	0	0	0	0
GCCAGCAAGTGCGCTC-1	81801	10681	B_SE	0	0	0	0	3	0	2
GCCAGCACAGAGGTTG-1	9969	3613	B_SMG	0	0	0	0	0	0	0
GCCAGCATCTCTTGCG-1	23295	7091	Cili	0	0	0	0	0	0	0
GCCATTCGTGGATACG-1	8749	3193	B_SE	0	0	0	0	0	0	0
GCCCAGAAGTACTGTC-1	23928	6235	Ep_ECM	0	0	0	0	0	0	0
GCCCGAAAGCAGTACG-1	10663	4124	B_SE	0	0	0	0	0	0	0
GCCCGAATCAAGTTGC-1	39083	7981	Ep_ECM	0	0	0	0	0	0	0
GCCGATGCATCGTCCT-1	12354	4241	S_SMG	0	0	0	0	0	0	0
GCCGTGAAGCGTCAAG-1	19195	5736	S_SE	0	0	0	0	0	0	0
GCGAGAATCAGCGGAA-1	11545	3652	B_SMG	0	0	0	0	0	0	0
GCGGAAAAGCCTCCAG-1	20231	5367	S_SMG	0	0	0	0	0	0	0
GCGGAAAGTGGTACAG-1	40014	7616	B_SE	0	0	0	0	0	0	0
GCTGAATTCGGACGTC-1	63766	9562	B_SE	0	0	0	0	0	0	0
GCTGAATTCTGCATAG-1	12869	4561	Ep_ECM	0	0	0	0	0	0	0
GCTGCAGGTCACCCTT-1	129827	12695	Cili_Foxn4	0	0	0	0	5	0	0
GCTGGGTGTCTTGAGT-1	10884	4184	B_SE	0	0	0	0	0	0	0
GCTTGGGAGTGGAATT-1	18013	6283	Cili_Foxn4	0	0	0	0	1	0	0
GGAACCCTCCATCCGT-1	170538	13043	MyoEp	0	0	0	0	0	0	0
GGAAGTGCAGATAAAC-1	12948	4742	Cili	0	0	0	0	3	1	0
GGACGTCAGCAGTAAT-1	53591	9515	B_SE	0	0	0	0	0	0	0
GGACGTCGTTCCGCGA-1	14821	4365	B_SMG	0	0	0	0	0	0	0
GGAGATGTCTCTTAAC-1	11885	4067	B_SE	0	0	0	0	0	0	0
GGAGGATCAGAGACTG-1	9528	3402	S_SMG	0	0	0	0	0	0	0
GGAGGATTCGACCTAA-1	50218	8505	B_SE	0	0	0	0	0	0	0
GGAGGTAAGACGACTG-1	27961	7017	Ep_ECM	0	0	0	0	0	0	0
GGAGGTAGTAACCCTA-1	7281	2764	S_SE	0	0	0	0	0	0	0
GGAGGTAGTATGTCTG-1	45882	8573	B_SE	0	0	0	0	0	0	0
GGATGTTAGAGTCCGA-1	15705	5205	Ep_ECM	0	0	0	0	0	0	0
GGCACGTGTATTCTCT-1	14175	4332	S_SMG	0	0	0	0	0	0	0
GGCAGTCAGCGATGGT-1	20262	5400	S_SMG	0	0	0	0	0	0	0
GGCTGTGAGACTGGGT-1	13587	4755	Cili	0	0	0	0	0	0	0
GGCTGTGCAAGACGGT-1	123273	12108	Cili_Foxn4	0	0	0	0	2	0	0
GGCTTGGGTAGCGCTC-1	8278	3321	Cili	0	0	0	0	1	0	0
GGCTTTCCACCAGCGT-1	14169	5142	Cili	0	0	0	0	0	0	0
GGGACAACACGCGGTT-1	26393	6481	Cili_Foxn4	0	0	0	0	2	0	1
GGGATGACAATTAGGA-1	7080	2596	B_SE	0	0	0	0	0	0	0
GGGATGACATGGCTAT-1	39219	6761	MyoEp	0	0	0	0	0	0	0
GGGCGTTAGCTGGAGT-1	24044	6556	Cili	0	0	0	0	1	0	0
GGGCGTTGTGTTAAAG-1	17394	5593	Cili	0	0	0	0	3	2	0
GGGTATTAGGATTTCC-1	15424	5408	Cili_Foxn4	0	0	0	0	0	0	0
GGGTATTTCTCTCCGA-1	22673	6322	Ep_ECM	0	0	0	0	0	0	0
GGTAACTGTGCTCTCT-1	30870	7241	Cili	0	0	0	0	5	2	1
GGTAGAGAGTTACGAA-1	62438	9880	Cili	0	0	0	0	4	0	1
GGTGAAGGTCATGCAT-1	37510	7986	Ep_ECM	0	0	0	0	0	0	0
GGTGGCTGTTACTCAG-1	133161	11777	S_SMG	0	0	0	0	0	0	0
GGTGTCGGTGACGTCC-1	42451	8489	Cili	0	0	0	0	5	1	0
GGTTGTAGTTCGGCTG-1	9135	3685	B_SE	0	0	0	0	0	0	0
GTAACCACATAGATGA-1	23770	6368	B_SE	0	0	0	0	0	0	0
GTAAGTCAGTATCTGC-1	93019	11422	Ep_ECM	0	0	0	0	1	0	0
GTACAGTAGTAACGTA-1	30867	7503	S_SMG	0	0	0	0	2	0	1
GTAGGAGAGGAATCGC-1	10484	3996	B_SE	0	0	0	0	0	0	0
GTAGGTTGTTATAGCC-1	20957	6348	Cili	0	0	0	0	4	0	2
GTAGGTTGTTCTCTAT-1	30034	7023	Cili	0	0	1	0	4	2	0
GTATTTCTCCATGCAA-1	12159	4492	Cili	0	0	0	0	0	0	0
GTCAAACCATCGATCA-1	11021	3787	B_SE	0	0	0	0	0	0	0
GTCAGCGAGAATTTGG-1	86169	10698	MyoEp	0	0	0	1	0	0	0
GTCATTTGTACAAACA-1	21225	6376	Cili	0	0	0	0	4	0	0
GTCCTCACAATCTAGC-1	16714	5062	Cili	0	0	0	0	3	0	1
GTCCTCAGTAATACCC-1	24168	6426	B_SE	0	0	0	0	1	0	1
GTCGCGAAGCGTATAA-1	100665	11938	Cili_Foxn4	0	0	0	0	6	1	2
GTCTCACAGGTTGTTC-1	35826	8102	Cili	0	0	0	0	2	0	1
GTCTCACAGTGAACAT-1	12908	4128	B_SE	0	0	0	0	0	0	0
GTCTGTCAGCCACTCG-1	158032	12812	S_SMG	0	0	0	0	0	1	0
GTCTTTAGTCCCTGAG-1	29440	6963	S_SMG	0	0	0	0	1	0	1
GTGACGCGTAGATCCT-1	28320	7106	Cili_Foxn4	0	0	0	0	0	0	0
GTGACGCTCTATACTC-1	14671	4674	B_SE	0	0	0	0	0	0	0
GTGAGCCCAATCAAGA-1	13966	4824	Cili	0	1	0	0	5	2	1
GTGAGGACAGTAACCT-1	8776	3370	B_SE	0	0	0	0	0	0	0
GTGAGGATCCACATAG-1	159145	12698	B_SE	0	0	0	0	1	0	0
GTGATGTCACGCAGTC-1	36586	8207	Cili_Foxn4	0	0	0	0	5	0	1
GTGATGTCATGACAGG-1	32756	6941	B_SE	0	0	0	0	0	0	0
GTGATGTTCGGCTTCT-1	14767	4590	S_SMG	0	0	0	0	0	0	0
GTGCACGTCCACCCTA-1	10517	3549	S_SMG	0	0	0	0	0	0	0
GTGCAGCGTGTCCCTT-1	63190	9502	B_SE	0	0	0	0	0	0	0
GTGGTTACAGAGAAAG-1	15752	5366	Cili	0	0	0	0	2	0	0
GTGTAACGTCACAATC-1	14769	4363	B_SMG	0	0	0	0	0	0	0
GTGTCCTAGAACTGAT-1	10113	3274	S_SMG	0	0	0	0	0	1	0
GTGTTAGAGGTAGCCA-1	114306	11241	S_SMG	0	0	0	0	0	0	0
GTGTTAGTCGGAACTT-1	15133	4758	B_SMG	0	0	0	0	0	0	0
GTGTTCCCACATCATG-1	14604	4647	S_SE	0	0	0	0	0	0	0
GTTACAGAGAGGATCC-1	65169	10644	Cili	0	0	0	0	1	0	0
GTTACGAAGCTAAATG-1	19297	5728	Cili	0	0	0	0	3	0	1
GTTAGACAGACTGTTC-1	38886	6904	B_SMG	0	0	0	0	0	0	0
GTTAGACCACTTGACA-1	12335	3045	B_SMG	0	0	0	0	0	0	0
GTTAGTGAGGTTCTTG-1	24796	6760	Cili	0	0	0	0	1	0	0
GTTAGTGGTAGCGCCT-1	22319	5931	B_SE	0	0	0	0	0	0	1
GTTATGGCAGGATCTT-1	11956	4312	Cili	0	0	0	0	1	0	0
GTTATGGTCACAAGGG-1	8303	3673	B_SE	0	0	0	0	0	0	0
GTTCATTTCGGCAGTC-1	9922	3391	S_SMG	0	0	0	0	0	0	0
GTTCCGTAGAAAGTCT-1	38133	8021	Cili	0	0	0	0	5	2	0
GTTGAACGTCTTTATC-1	10038	3657	S_SMG	0	0	0	0	0	0	0
GTTGCGGCAATGACCT-1	18071	5671	Cili	0	0	0	0	2	0	0
GTTGCGGTCGTCTCAC-1	35190	8106	Cili	0	0	0	0	7	0	0
GTTGCTCGTCTTACAG-1	19578	5589	S_SMG	0	0	0	0	0	0	0
GTTGTAGAGGAGAATG-1	16376	5646	Cili	0	1	0	0	0	0	0
TAACACGTCCGTACGG-1	13484	4919	Ep_ECM	0	0	0	0	0	0	0
TAACACGTCTTCTTCC-1	66559	9348	B_SE	0	0	0	0	1	0	0
TAACCAGCAGAAACCG-1	42177	7988	B_SE	0	0	0	0	0	0	0
TAACCAGGTAGGAGGG-1	17476	4996	MyoEp	0	0	0	0	0	0	0
TAAGCACGTTAGGGAC-1	89391	10604	B_SE	0	0	0	0	0	0	0
TAAGCGTCACAGCGCT-1	52640	9333	MyoEp	0	0	0	0	0	0	0
TAAGTCGAGGACGCTA-1	27052	6081	MyoEp	0	0	0	0	0	0	0
TAAGTCGCAATAGTGA-1	17018	5519	B_SE	0	0	0	0	0	0	0
TAATCTCCATTAGGAA-1	86555	10537	B_SE	0	0	0	0	1	0	1
TAATTCCAGTTCGCAT-1	9526	3916	Cili	0	0	0	0	1	0	0
TACAACGGTCCTGGGT-1	15706	4666	B_SE	0	0	0	0	0	0	0
TACACCCCATCGCTGG-1	136769	11861	B_SE	0	0	0	0	0	2	1
TACACCCGTATGTCAC-1	27262	6991	Ep_ECM	0	0	0	0	0	0	0
TACATTCGTGAGTAAT-1	25933	6827	Ep_ECM	0	0	0	0	0	0	0
TACCGAAGTTCGGTCG-1	19861	6060	Cili	0	0	0	0	2	1	0
TACCTCGCATTGCCGG-1	25068	6090	S_SMG	0	0	0	0	2	0	1
TACCTGCAGGATACCG-1	11370	4048	S_SMG	0	0	0	0	0	0	0
TACGGGCGTAATGCGG-1	121721	12655	Cili_Foxn4	0	0	0	0	3	2	0
TACTGCCCACAGCTTA-1	159149	13069	Cili_Foxn4	0	0	0	0	10	1	2
TACTTCACAGAACCGA-1	117130	12169	Cili_Foxn4	0	1	0	0	8	2	1
TACTTGTGTTTATGCG-1	46028	8657	Cili_Foxn4	0	0	0	0	8	0	5
TAGACTGGTGTGATGG-1	9701	3753	B_SE	0	0	0	0	0	0	0
TAGACTGTCCATGATG-1	88495	10178	MyoEp	0	0	0	0	1	0	1
TAGCACACACACTTAG-1	6349	2692	B_SE	0	0	0	0	0	0	0
TAGCACATCGCAGTCG-1	139284	12965	Cili	0	0	0	0	8	3	1
TAGGTACAGATCCTAC-1	19423	5784	B_SE	0	0	0	0	1	0	0
TAGGTACTCCAGGACC-1	57892	8645	S_SMG	0	0	0	0	0	1	0
TAGGTTGTCAGTCAGT-1	19215	5515	S_SMG	0	0	0	0	0	0	0
TAGTGCATCGTTCAGA-1	31993	5920	B_SMG	0	0	0	0	0	0	0
TATACCTAGCACTCGC-1	30469	6499	Cili_Foxn4	0	0	0	1	1	0	2
TATACCTCAGTAGGAC-1	18993	5866	Ep_ECM	0	0	0	0	0	0	0
TATACCTGTACGGTTT-1	10668	4343	B_SE	0	0	0	0	0	0	0
TATCTGTCAGCTGTCG-1	11930	4284	MyoEp	0	0	0	0	0	0	0
TATTCCACAATACCTG-1	13733	4059	S_SMG	0	0	0	0	0	0	0
TATTCCACAATCCAGT-1	115634	11820	S_SE	0	0	0	0	1	0	1
TATTGCTTCTCACGAA-1	16865	4224	S_SMG	0	0	0	0	0	0	0
TATTTCGGTATCGAGG-1	32051	6453	Ep_ECM	0	0	0	0	0	0	0
TATTTCGGTCAACGCC-1	9985	2570	MyoEp	0	0	0	0	0	0	0
TATTTCGTCATGAAAG-1	18767	5420	B_SE	0	0	0	0	2	0	2
TCAATCTAGAGTTGCG-1	16340	5134	B_SE	0	0	0	0	0	0	0
TCAATCTTCTTTGCAT-1	21030	5898	Cili	0	0	0	0	8	1	4
TCACAAGGTTGGGACA-1	48373	8725	S_SMG	0	0	0	0	0	0	0
TCACACCGTGAATATG-1	59800	9617	MyoEp	0	0	0	0	0	0	0
TCACATTTCGACCCAG-1	23816	5926	B_SE	0	0	0	0	1	0	1
TCAGCAACAAATAGCA-1	39755	8411	Cili	0	0	0	0	3	0	0
TCAGCAAGTGTAGTGG-1	32745	7360	S_SMG	0	0	0	0	0	0	0
TCAGGTAAGCCAGTAG-1	65986	9527	S_SMG	0	0	0	0	0	0	0
TCAGTCCCAATGAAAC-1	34818	7908	Ep_ECM	0	0	0	0	5	1	4
TCAGTGAAGGTGGGTT-1	7838	3115	S_SMG	0	0	0	0	0	0	0
TCAGTGATCTGCATGA-1	11693	3804	B_SE	0	0	0	0	1	0	1
TCAGTTTTCCATTGGA-1	28368	6985	Cili	0	1	0	0	2	0	0
TCATGAGCAGCTTCGG-1	9829	3769	Ep_ECM	0	0	0	0	0	0	0
TCATGCCTCCGTTGGG-1	37414	6627	B_SMG	0	0	0	0	0	0	0
TCATGGAAGATCGCTT-1	9534	3650	Ep_ECM	0	0	0	0	0	0	0
TCATTACCACTTGTCC-1	10677	4012	Ep_ECM	0	0	0	0	0	0	0
TCATTACCAGGGAATC-1	63263	9367	B_SE	0	0	0	0	0	0	0
TCATTTGCAAACGAGC-1	17885	5278	B_SE	0	0	0	0	1	0	0
TCATTTGGTCCTCCAT-1	43951	8209	B_SE	0	0	0	0	0	0	0
TCATTTGTCCACCTGT-1	69401	10070	Ep_ECM	0	0	0	0	0	0	0
TCATTTGTCGGCATCG-1	11845	4623	Cili	0	0	0	0	1	0	0
TCCACCAAGTCTCTGA-1	47697	7999	S_SMG	0	0	0	0	0	0	0
TCCAGAAAGTAACCGG-1	36097	7457	S_SMG	0	0	0	0	0	0	0
TCCCAGTCAAAGCTAA-1	22348	5920	B_SMG	0	0	0	0	0	0	0
TCCCAGTGTTATGTCG-1	25732	6527	B_SE	0	0	0	0	1	0	0
TCCCAGTTCTGAGGTT-1	7719	3365	B_SE	0	0	0	0	0	0	0
TCCGATCTCGGCTCTT-1	25523	6445	B_SE	0	0	0	0	3	0	3
TCCGGGAAGGAGGTTC-1	8661	3621	Ep_ECM	0	0	0	0	0	0	0
TCCGGGATCGCGCTGA-1	9832	3430	B_SE	0	0	0	0	0	0	0
TCCTAATAGTAGACAT-1	17714	5410	B_SE	0	0	0	0	0	0	0
TCCTCCCTCAGGGATG-1	21972	6017	B_SE	0	0	0	0	0	0	0
TCCTCGAAGGCACTAG-1	55826	9262	B_SE	0	0	0	0	0	0	0
TCCTCTTGTAGTTCCA-1	176105	12908	S_SMG	0	0	0	0	1	1	0
TCCTCTTGTTAAAGTG-1	22859	6504	Cili	0	0	0	0	1	0	0
TCCTGCACAACTCCCT-1	8198	3124	B_SE	0	0	0	0	0	0	0
TCCTTTCAGAATAGTC-1	14548	4420	S_SMG	0	0	0	0	0	0	1
TCCTTTCAGAGGCGTT-1	89056	11251	Cili_Foxn4	0	0	0	0	6	1	5
TCGAACACACCGGTCA-1	25378	6355	B_SE	0	0	0	0	1	0	0
TCGAACATCTACGCGG-1	13294	4748	Cili	0	0	0	0	0	0	1
TCGACCTTCAGATGCT-1	37982	8103	Cili_Foxn4	0	1	0	0	7	1	6
TCGACGGCACGTGAGA-1	11060	3694	S_SMG	0	0	0	0	0	0	0
TCGACGGTCCCGATCT-1	39619	7670	S_SMG	0	0	0	0	0	0	0
TCGGGACTCTCTAAGG-1	16320	4517	B_SE	0	0	0	0	0	0	0
TCGTAGATCTCTAGGA-1	22613	6160	Ep_ECM	0	0	0	0	1	0	1
TCGTGCTGTATGTCCA-1	32000	6802	S_SMG	0	0	0	0	0	0	0
TCGTGGGTCTCTATAC-1	6094	2326	B_SMG	0	0	0	0	0	0	0
TCTAACTAGGCACCAA-1	13643	4827	Cili	0	0	0	0	2	0	0
TCTACCGCAGCACAGA-1	147110	12456	S_SMG	0	0	0	0	2	0	2
TCTCCGACAAAGCTCT-1	99268	11453	Ep_ECM	0	0	0	0	1	0	1
TCTCCGAGTGCATTTG-1	47856	8851	Cili_Foxn4	0	0	0	0	1	0	1
TCTCCGAGTTTCGCTC-1	13381	3445	MyoEp	0	0	0	0	0	0	0
TCTGCCAGTTAAGGAT-1	109897	11417	B_SE	0	0	0	0	0	0	0
TCTGCCATCGATCCAA-1	124380	11866	MyoEp	0	0	0	0	2	0	1
TCTGCCATCTCGGTAA-1	115293	12250	MyoEp	0	0	0	0	0	0	0
TCTGGCTTCACTGGTA-1	21099	6235	B_SE	0	0	0	0	3	0	2
TCTTAGTAGCCAACCC-1	32298	8126	Cili_Foxn4	0	0	0	0	1	0	0
TCTTCCTTCATGCCAA-1	14868	4906	B_SE	0	0	0	0	0	0	0
TCTTGCGGTTTGATCG-1	12485	4319	MyoEp	0	0	0	0	0	0	0
TGAATCGGTTGGTACT-1	22902	6559	S_SE	0	0	0	0	0	0	0
TGAATGCTCCCTAGGG-1	57564	9692	Cili	0	0	0	0	5	0	0
TGACAGTCAACGTTAC-1	14962	5025	S_SE	0	0	0	0	0	0	0
TGACAGTCATACTGAC-1	9678	3749	B_SE	0	0	0	0	0	0	0
TGACCCTGTGGGACAT-1	40236	7886	B_SE	0	0	0	0	0	0	0
TGACGCGAGAGCTTTC-1	6836	2643	Cili	0	0	0	0	1	0	0
TGACGCGCATTGTGCA-1	24498	6691	S_SE	0	0	0	0	0	0	0
TGACGCGGTCAATCTG-1	97283	11407	Cili	0	0	0	1	13	3	4
TGAGCATGTACGCGTC-1	24763	6837	Cili	0	0	0	0	0	0	0
TGAGGAGTCGCATTGA-1	25470	6982	Cili	0	0	0	0	1	0	0
TGAGGTTTCCATTCAT-1	22569	5373	Cili	0	0	0	0	3	3	1
TGAGTCAAGCGGACAT-1	25674	6098	S_SMG	0	0	0	0	0	0	0
TGATCAGGTGTTCGAT-1	62833	9720	B_SE	0	0	0	0	1	0	1
TGATCTTCAAAGGGCT-1	25548	5796	B_SE	0	0	0	0	0	0	0
TGATGCATCGTCGATA-1	25950	6501	Cili_Foxn4	0	0	0	0	2	1	0
TGATTTCGTTTCGATG-1	9330	3626	S_SMG	0	0	0	0	0	0	0
TGCACGGAGCCGAACA-1	24914	6793	Cili	0	0	0	0	1	0	0
TGCAGGCCAACCGGAA-1	77174	10332	B_SE	0	0	0	0	3	0	2
TGCATGAAGCTGGAGT-1	169423	13053	MyoEp	0	0	0	0	1	1	0
TGCTGAAGTCAAAGAT-1	40246	7389	MyoEp	0	0	0	0	1	0	1
TGCTTGCGTAACTTCG-1	28525	6986	Cili_Foxn4	0	0	0	0	2	1	0
TGGAACTGTATCAGCT-1	10821	3531	S_SMG	0	0	0	0	0	0	0
TGGAACTTCGAACCTA-1	11653	3486	S_SMG	0	0	0	0	0	0	0
TGGAGAGAGATGGCAC-1	24924	6586	Cili_Foxn4	0	0	0	0	0	0	0
TGGAGAGCAATCTAGC-1	53277	9268	B_SE	0	0	0	0	0	1	0
TGGAGAGTCTGAGGTT-1	12243	4345	B_SE	0	0	0	0	1	0	0
TGGATCAGTAGCGAGT-1	9672	3479	B_SE	0	0	0	0	0	0	0
TGGATGTGTCTGTGAT-1	7685	2837	B_SE	0	0	0	0	0	0	0
TGGCGTGAGCTGACCC-1	27035	6860	Ep_ECM	0	0	0	0	0	0	0
TGGCGTGCAATGTGGG-1	31603	7114	B_SE	0	0	0	0	0	0	0
TGGGAGAAGTGTCATC-1	6770	2652	Cili	0	0	0	0	0	0	0
TGGGCGTAGTGGTCAG-1	10149	3965	Cili	0	0	0	0	0	0	0
TGGGTTAAGCGTCAAG-1	49274	8536	B_SE	0	0	0	0	1	0	1
TGGGTTATCTGTTGGA-1	7918	3508	B_SE	0	0	0	0	0	0	0
TGGTAGTTCAAAGGTA-1	84668	10473	B_SE	0	0	0	0	1	1	0
TGGTGATCAGACGATG-1	17419	5710	Cili	0	0	0	0	3	0	0
TGGTGATCATCATGAC-1	8750	3452	S_SMG	0	0	0	0	0	0	0
TGGTGATTCGGCCAAC-1	9173	3718	B_SE	0	0	0	0	0	0	0
TGGTTAGAGTCAGCGA-1	72530	10317	S_SMG	0	0	0	0	1	0	1
TGTACAGTCATAGAGA-1	80104	10743	Ep_ECM	0	0	0	0	1	0	0
TGTACAGTCCACGGAC-1	142766	12449	Cili_Foxn4	0	0	0	0	4	0	0
TGTAGACGTCTTTCTA-1	17187	4857	B_SE	0	0	0	0	0	0	0
TGTCAGACAGGTCAGA-1	10887	4259	Cili	0	0	0	0	2	1	0
TGTCCTGCATGCCGCA-1	16596	3859	S_SMG	0	0	0	0	0	0	0
TGTGAGTTCAGCATTG-1	62893	9422	Ep_ECM	0	0	0	0	2	0	1
TGTGCGGGTGTGTGTT-1	6929	2861	B_SE	0	0	0	0	0	0	0
TGTGTGATCCGCATAA-1	9782	3686	Ep_ECM	0	0	0	0	0	0	0
TGTTACTAGTGAGCCA-1	22891	6386	S_SMG	0	0	0	0	0	0	0
TGTTACTTCCATCTAT-1	19033	5855	Ep_ECM	0	0	0	0	0	0	0
TGTTCCGCACAGTACT-1	70737	9784	S_SE	0	0	0	0	0	0	0
TGTTCTATCTGCTAGA-1	19123	5480	B_SE	0	0	0	0	0	0	0
TGTTGAGCACCCTTAC-1	16479	5173	Cili	0	0	0	0	2	0	1
TGTTGAGCATTACGGT-1	166784	12884	B_SE	0	0	0	0	2	0	1
TGTTGGACACCAAATC-1	22456	6222	B_SE	0	0	0	0	0	0	0
TGTTTGTTCCCTTTGG-1	127159	12121	Ep_ECM	0	0	0	0	0	0	0
TTACCATAGAAGATCT-1	9507	3281	S_SMG	0	0	0	0	0	0	0
TTACCATAGACTTAAG-1	82521	11007	Cili_Foxn4	0	0	0	0	3	0	2
TTACCGCGTCCAATCA-1	12339	4535	Ep_ECM	0	0	0	0	0	0	0
TTACGCCGTCGTTGGC-1	43298	8517	Cili	0	0	0	0	4	0	0
TTACGTTAGGCATCGA-1	16114	4509	B_SMG	0	0	0	0	0	0	0
TTACGTTCAAGATTGA-1	27486	7218	Cili	0	0	0	0	1	0	0
TTACGTTGTAGCTGTT-1	11352	3694	B_SE	0	0	0	0	0	0	0
TTACTGTCAGGCTTGC-1	11396	3620	B_SE	0	0	0	0	0	0	0
TTAGGGTAGCGTGCTC-1	8975	3784	Cili	0	0	0	0	1	0	1
TTAGGGTCATCCGAAT-1	15678	5050	Cili	0	0	0	0	1	1	0
TTAGGGTCATTGTAGC-1	10123	3063	S_SMG	0	0	0	0	0	0	0
TTAGGGTGTCATCCGG-1	102900	11241	B_SE	0	0	0	0	1	0	0
TTAGTCTCAGGTGAGT-1	72519	10636	Cili	0	0	0	0	4	0	2
TTCACCGCATGAGTAA-1	18635	5742	Cili	0	0	0	0	4	0	1
TTCAGGAAGACCAACG-1	19445	5717	Cili	0	0	0	0	1	1	0
TTCATTGGTAGCTTAC-1	83578	10732	Cili_Foxn4	0	0	0	0	8	0	3
TTCATTGTCGAAACAA-1	79207	10478	Ep_ECM	0	0	0	0	0	0	0
TTCATTGTCTGAGAAA-1	32133	8086	Cili	0	0	0	0	2	0	0
TTCCAATTCAGCCCAG-1	8777	3565	S_SMG	0	0	0	0	0	0	0
TTCCACGGTGAAGCGT-1	16119	4753	B_SE	0	0	0	0	0	0	0
TTCCGTGCACGAGAAC-1	8237	3177	B_SE	0	0	0	0	0	0	0
TTCCGTGCAGGACTAG-1	60400	9220	B_SMG	0	0	0	0	0	0	0
TTCCTAACACATCATG-1	27842	6554	B_SE	0	0	0	0	0	0	0
TTCCTAATCTTCACAT-1	34383	7213	B_SE	0	0	0	0	1	0	1
TTCGCTGCAAGCTGCC-1	17218	4623	S_SMG	0	0	0	0	0	0	0
TTCGGTCCAGGACTTT-1	35685	7406	B_SE	0	0	0	0	0	0	0
TTCGGTCTCTGGTTGA-1	7708	3279	B_SMG	0	0	0	0	0	0	0
TTCTAACGTACTCAAC-1	49182	8532	Ep_ECM	0	0	0	0	0	0	0
TTCTCTCAGATTGACA-1	89754	10835	Cili_Foxn4	0	0	0	0	3	0	2
TTCTTCCCATGGCACC-1	117353	11567	Ep_ECM	0	0	0	0	2	0	1
TTCTTGACATAGTCAC-1	27022	6907	Ep_ECM	0	0	0	0	0	0	0
TTGAACGGTGTTCCAA-1	15629	4119	S_SMG	0	0	0	0	0	0	0
TTGCGTCAGACAGCGT-1	94225	11130	Cili_Foxn4	0	0	0	0	2	1	0
TTGGGATGTACTCCCT-1	23927	6858	Cili	0	0	0	0	0	0	0
TTGGGTAGTAGTCTTG-1	10265	3610	B_SE	0	0	0	0	0	0	0
TTGGTTTTCCTGTAAG-1	11455	3776	S_SMG	0	0	0	0	0	0	0
TTGTGGATCTTAGCTT-1	6468	2671	MyoEp	0	0	0	0	0	0	0
TTTACGTAGCTCGACC-1	9528	4042	Ep_ECM	0	0	0	0	0	0	0
TTTACTGTCTCGACGG-1	9161	3884	Cili	0	0	0	0	0	0	0
TTTCAGTAGTACCATC-1	36223	7942	Ep_ECM	0	0	0	0	2	0	1
TTTCATGAGCGATGAC-1	11472	4158	Cili	0	0	0	0	4	2	0
TTTCCTCGTTCGGCCA-1	126389	12044	B_SE	0	0	0	0	6	1	3
TTTCCTCTCCCGATCT-1	13907	4531	Ep_ECM	0	0	0	0	0	0	0
TTTCGATGTCCACGCA-1	18287	5071	B_SMG	0	0	0	0	0	0	0
TTTGACTGTGATACCT-1	12387	4225	B_SE	0	0	0	0	0	0	0
TTTGATCAGGGTTAAT-1	110479	11763	B_SE	0	0	0	0	0	0	0
TTTGGTTGTGTGCTTA-1	30795	7000	B_SE	0	0	0	0	2	0	1
TTTGTTGAGATGGGCT-1	13764	4946	Cili	0	0	0	0	2	0	1

## Sheet: Figure 3F
RPGR KO cilia length analysis		Control 4 weeks																														Control 8 weeks
	HBEC Replicate 1	3.60344	3.84538	3.85524	3.884	3.70757	4.29856	4.05954	4.02925	4.14723	4.15275	4.08208	3.84378	4.21535	4.29551	3.92395	3.90654	4.29462														4.20069	3.95377	4.58332	4.66742	4.3821	4.0359	4.7395	5.39081	4.94553	5.27036	6.13605	4.30213	3.90714	4.52038	4.30263	4.34912	4.6217	4.82415
	HBEC Replicate 2	4.45148	4.53865	3.98327	4.62539	4.61139	4.12372	4.37735																								4.40311	4.09131	3.83227	3.78069	4.29242	4.20641	4.43027
	HBEC Replicate 3	3.97359	3.65289	3.63222	3.65625	3.73509	2.81052	3.42504	3.74679	4.44321	4.15264	3.8517	4.31874	4.50936	3.26628																	4.0358	3.1228	3.8056	4.4452	4.4151	4.0625	3.6292	4.1501	4.719	5.0104	4.1631	4.7986	4.9369
	HNC Replicate 1	4.53612	4.5483	4.54681	4.8903	4.15053	3.94797	5.19624	4.71766	5.21658	5.20306	5.288	4.60662	4.71935	5.13547	4.9683	5.01083	4.985	5.17235	4.89108	4.21118											4.68296	4.31236	4.5096	4.26079	5.08457	4.75147	4.71289	5.35735	5.04647	5.68854	5.40766	5.03612	5.93991	5.20252	4.61855	5.65933	4.75429	6.36665
	HNC Replicate 2	4.2145	4.35386	5.32322	4.37358	5.08489	4.91158	4.383	4.76709	4.84961	4.34345	4.28494	5.12876	4.37508	4.45488	4.22032	4.12495	4.67821	4.59139	4.63103	4.88771	4.41354	4.93614	4.43644	4.39958	5.0334	4.82799	4.60065				4.06284	4.23743	4.6221	4.28333	4.35869	3.9421	4.14433
		Control 4 weeks		Control 8 weeks		RPGR KO 4 weeks		RPGR KO 8 weeks
		Mean	SEM	Mean	SEM	Mean	SEM	Mean	SEM
	HBEC Replicate 1	4.00852	0.0508956	4.61758	0.11921	2.57051	0.0581599	3.09729	0.1235
	HBEC Replicate 2	4.38732	0.0934446	4.14807	0.0984212	2.22355	0.196487	2.99262	0.154819
	HBEC Replicate 3	3.79817	0.12459	4.25341	0.151662	1.61295	0.103387	1.79688	0.117194
	HNC Replicate 1	4.79709	0.08657	5.01723	0.122371	2.14973	0.0949133	2.53695	0.109499
	HNC Replicate 2	4.61592	0.0617497	4.23583	0.0832579	2.62447	0.0618009	2.59247	0.172512
[truncated: 45 more columns]

## Sheet: Figure 3G
RPGR KO ciliation		Control										RPGR KO
	HBEC Replicate 1	69.2308	62.8571	62.8319	65.2542	64.4231	74.359	67.4074				68.6747	57.0175	63.6364	69.2308	52.0325	59.5238
	HBEC Replicate 2	80.3571	71.1538	74.7368								57.9545	48.8095	62.5
	HBEC Replicate 3	88.7324	83.871	89.9408	84.2365	85.1852	82.0755	85.0242				43.4066	48.3221	43.1507	38.5417	38.0682	53.6232	50.625	54.5455	36.5591	39.9015
	HNC Replicate 1	77.7778	73.3945	75.5906	74.4526	74.1935	74.7899	80.8081	76.699			53.9216	58.0357	64.4444	51.6484	66.9903	68.2927	63.0137	57.971
	HNC Replicate 2	72.2222	74.359	70.9677								42.3077	59.0909	47.0588	43.4783
		Control		RPGR KO
		Mean	SEM	Mean	SEM
	HBEC Replicate 1	66.6234	1.56242	61.6859	2.76423
	HBEC Replicate 2	75.4159	2.67837	56.4214	4.02576
	HBEC Replicate 3	85.5808	1.05138	44.6744	2.10833
	HNC Replicate 1	75.9632	0.853924	60.5397	2.14979
	HNC Replicate 2	72.5163	0.989946	47.9839	3.83777

## Sheet: Figure 3H
FOXJ1 and CCNO expresion analysis (control and RPGR KO)		control			RPGR KO
	FOXJ1-Primer 1	1	1	1	1.04608	0.94442	1.04
	FOXJ1-Primer 2	1	1	1	1.21841	1.09051	1.02
	CCNO-Primer 1	1	1	1	0.923382	1.17895	0.98
	CCNO-Primer 2	1	1	1	1.07736	1.00696	1.01
		control		RPGR KO
		Mean	SEM	Mean	SEM
	FOXJ1-Primer 1	1	0	1.01017	0.0329212
	FOXJ1-Primer 2	1	0	1.10964	0.0580693
	CCNO-Primer 1	1	0	1.02744	0.0774955
	CCNO-Primer 2	1	0	1.03144	0.0229775

[truncated: 61 more sheets: Figure 4C, Figure 4D, Figure 4F, Figure 6D, Figure 6E, Figure 7B, Figure 7C, Figure 7F, Figure 7G, Figure 7H, Figure 8B, Figure 8C, Figure 8F, Figure 8G, Figure 8H, SupplementalFigure 2B, SupplementalFigure 2C, SupplementalFigure 2D, SupplementalFigure 4A, SupplementalFigure 4B …]
